# Supplementary material for: Comparison of Antimicrobial Susceptibility Patterns of Bacterial Isolates from Blood, Urine, and Lower Respiratory Tract Specimens Between Elderly Patients in Long-Term Care Hospitals and Community-Acquired Infections: A Retrospective Study
Source: Antibiotics (Basel). 2026 May 22;15(6):530. doi: 10.3390/antibiotics15060530 (PMC13295304; doi:10.3390/antibiotics15060530)
Supplement: Supplementary file 1 [file antibiotics-15-00530-s001.zip]

Archive with 1 entries (1 files):
- antibiotics-4280940-supplementary.xlsx
