# Supplementary material for: Comparison of Antimicrobial Susceptibility Patterns of Bacterial Isolates from Blood, Urine, and Lower Respiratory Tract Specimens Between Elderly Patients in Long-Term Care Hospitals and Community-Acquired Infections: A Retrospective Study
Source: Antibiotics (Basel). 2026 May 22;15(6):530. doi: 10.3390/antibiotics15060530 (PMC13295304; doi:10.3390/antibiotics15060530)
Supplement: Supplementary file 1 [file antibiotics-15-00530-s001.zip › antibiotics-4280940-supplementary.xlsx]

## Sheet: Blood
Patient Number	Source	Bacteria Species	Ampicillin	Ampicillin_MIC	Amoxicillin-Clavulanate	Amoxicillin-Clavulanate_MIC	Amikacin	Amikacin_MIC	Aztreonam	Aztreonam_MIC	Chloramphenicol	Chloramphenicol_MIC	Ceftazidime	Ceftazidime_MIC	Clindamycin	Clindamycin_MIC	Ciprofloxacin	Ciprofloxacin_MIC	Colistin	Colistin_MIC	Ceftriaxone	Ceftriaxone_MIC	Ceftolozane-Tazobactam	Ceftolozane-Tazobactam_MIC	Cefuroxime	Cefuroxime_MIC	Cefazolin	Cefazolin_MIC	Ceftazidime-Avibactam	Ceftazidime-Avibactam _MIC	Doxycycline	Doxycycline_MIC	Daptomycin	Daptomycin_MIC	Erythromycin	Erythromycin_MIC	ESBL	Ertapenem	Ertapenem_MIC	Cefepime	Cefepime_MIC	Fosfomycin	Fosfomycin_MIC	Nitrofurantoin	Nitrofurantoin_MIC	Cefoxitin	Cefoxitin_MIC	Gentamicin	Gentamicin_MIC
110	Community	Escherichia coli	R	>16			S	<=4	R	>16			I	8			S	0.25			R	>4			R	>16	R	>16									POS	S	<=0.25	I	4					S	<=4	S	<=2
246	Community	Escherichia coli	R	>16			S	<=4	S	<=1			S	<=0.5			I	0.5			S	<=0.5			S	<=4	S	<=2									NEG	S	<=0.25	S	<=1					S	<=4	S	<=2
577	Community	Escherichia coli	R	>16			S	<=4	S	<=1			S	<=0.5			R	>2			S	<=0.5			S	8	S	<=2									NEG	S	<=0.25	S	<=1					S	<=4	R	>8
594	Community	Escherichia coli	R	>16			S	<=4	S	<=1			S	<=0.5			I	0.5			S	<=0.5			S	<=4	I	4									NEG	S	<=0.25	S	<=1					S	<=4	S	<=2
670	Community	Escherichia coli	S	<=4			S	<=4	S	<=1			S	<=0.5			S	<=0.125			S	<=0.5			S	<=4	S	<=2									NEG	S	<=0.25	S	<=1					S	<=4	S	<=2
710	Community	Escherichia coli	R	>16			S	<=4	S	<=1			S	<=0.5			S	<=0.125			S	<=0.5			S	<=4	S	4									NEG	S	<=0.25	S	<=1					S	<=4	S	<=2
714	Community	Escherichia coli	S	<=4			S	<=4	S	<=1			S	<=0.5			S	<=0.125			S	<=0.5			S	8	S	<=2									NEG	S	<=0.25	S	<=1					S	<=4	S	<=2
874	Community	Escherichia coli	R	>16			S	8	R	>16			R	16			R	>2			R	>4			R	>16	R	>16									POS	S	<=0.25	R	>16					S	<=4	R	>8
906	Community	Escherichia coli	S	<=4			S	<=4	S	<=1			S	<=0.5			S	<=0.125			S	<=0.5			S	<=4	S	<=2									NEG	S	<=0.25	S	<=1					S	<=4	S	<=2
923	Community	Escherichia coli	R	>16			S	<=4	S	4			R	16			S	<=0.125			R	>4			R	>16	R	>16									NEG	S	<=0.25	S	<=1					R	>16	S	<=2
1092	Community	Escherichia coli	R	>16			S	<=4	S	<=1			S	<=0.5			S	0.25			S	<=0.5			S	<=4	S	<=2									NEG	S	<=0.25	S	<=1					S	<=4	R	>8
1104	Community	Escherichia coli	S	<=4			S	<=4	S	<=1			S	<=0.5			S	0.25			S	<=0.5			S	<=4	S	<=2									NEG	S	<=0.25	S	<=1					S	<=4	S	<=2
1169	Community	Escherichia coli	S	<=4			S	<=4	S	<=1			S	<=0.5			R	>2			S	<=0.5			S	<=4	S	<=2									NEG	S	<=0.25	S	<=1					S	<=4	S	<=2
1209	Community	Escherichia coli	S	<=4			S	<=4	S	<=1			S	<=0.5			R	>2			S	<=0.5			S	<=4	S	<=2									NEG	S	<=0.25	S	<=1					S	<=4	S	<=2
1240	Community	Escherichia coli	R	>16			S	8	I	8			I	8			R	>2			R	>4			R	>16	R	>16									POS	S	<=0.25	I	4					S	<=4	S	<=2
1344	Community	Escherichia coli	R	>16			S	<=4	S	<=1			S	<=0.5			I	0.5			S	<=0.5			S	8	I	4									NEG	S	<=0.25	S	<=1					S	<=4	S	<=2
1390	Community	Escherichia coli	R	>16			S	<=4	S	<=1			S	<=0.5			S	<=0.125			S	<=0.5			S	<=4	R	8									NEG	S	<=0.25	S	<=1					S	<=4	S	<=2
1498	Community	Escherichia coli	R	>16			S	<=4	R	>16			R	16			R	>2			R	>4			R	>16	R	>16									POS	S	<=0.25	R	>16					S	8	S	<=2
1551	Community	Escherichia coli	S	<=4			S	<=4	S	<=1			S	<=0.5			S	<=0.125			S	<=0.5			S	<=4	S	<=2									NEG	S	<=0.25	S	<=1					S	<=4	S	<=2
1650	Community	Escherichia coli	S	<=4			S	<=4	S	<=1			S	<=0.5			S	<=0.125			S	<=0.5			S	<=4	S	<=2									NEG	S	<=0.25	S	<=1					S	<=4	S	<=2
1853	Community	Escherichia coli	R	>16			S	<=4	S	<=1			S	<=0.5			R	>2			S	<=0.5			S	<=4	S	<=2									NEG	S	<=0.25	S	<=1					S	<=4	R	>8
1894	Community	Escherichia coli	S	<=4			S	<=4	S	<=1			S	<=0.5			S	<=0.125			S	<=0.5			S	<=4	S	<=2									NEG	S	<=0.25	S	<=1					S	<=4	S	<=2
1907	LTCH	Escherichia coli	R	>16			S	8	R	>16			R	16			R	>2			R	>4			R	>16	R	>16									POS	S	<=0.25	R	>16					S	<=4	R	>8
1955	Community	Escherichia coli	R	>16			S	<=4	S	<=1			S	<=0.5			R	>2			S	<=0.5			S	<=4	S	4									NEG	S	<=0.25	S	<=1					S	<=4	S	<=2
2057	Community	Escherichia coli	S	<=4			S	<=4	S	<=1			S	<=0.5			S	<=0.125			S	<=0.5			S	<=4	S	<=2									NEG	S	<=0.25	S	<=1					S	<=4	S	<=2
2098	Community	Escherichia coli	R	>16			S	<=4	S	<=1			S	<=0.5			I	0.5			S	<=0.5			I	16	S	<=2									NEG	S	<=0.25	S	<=1					S	<=4	S	<=2
2335	Community	Escherichia coli	R	>16			S	<=4	S	<=1			S	4			S	<=0.125			S	<=0.5			R	>16	R	>16									POS	S	<=0.25	S	<=1					R	>16	S	<=2
2455	Community	Escherichia coli	S	<=4			S	<=4	S	<=1			S	<=0.5			S	<=0.125			S	<=0.5			S	<=4	S	<=2									NEG	S	<=0.25	S	<=1					S	<=4	S	<=2
2533	Community	Escherichia coli	R	>16			S	<=4	S	<=1			S	<=0.5			R	>2			S	<=0.5			S	<=4	S	4									NEG	S	<=0.25	S	<=1					S	<=4	S	<=2
2567	Community	Escherichia coli	R	>16			S	<=4	S	<=1			S	<=0.5			I	0.5			S	<=0.5			S	<=4	S	<=2									NEG	S	<=0.25	S	<=1					S	<=4	S	<=2
2628	Community	Escherichia coli	R	>16			S	<=4	S	<=1			S	<=0.5			R	>2			S	<=0.5			S	<=4	S	<=2									NEG	S	<=0.25	S	<=1					S	<=4	R	>8
2677	Community	Escherichia coli	R	>16			S	<=4	S	<=1			S	<=0.5			I	0.5			S	<=0.5			S	<=4	S	4									NEG	S	<=0.25	S	<=1					S	<=4	S	<=2
2740	Community	Escherichia coli	S	<=4			S	<=4	S	<=1			S	<=0.5			S	<=0.125			S	<=0.5			S	<=4	S	<=2									NEG	S	<=0.25	S	<=1					S	<=4	S	<=2
2752	Community	Escherichia coli	S	<=4			S	<=4	S	<=1			S	<=0.5			S	<=0.125			S	<=0.5			S	<=4	S	<=2									NEG	S	<=0.25	S	<=1					S	<=4	S	<=2
2797	Community	Escherichia coli	R	>16			S	<=4	S	<=1			S	<=0.5			R	2			S	<=0.5			S	<=4	S	4									NEG	S	<=0.25	S	<=1					S	<=4	R	>8
2902	Community	Escherichia coli	R	>16			S	16	I	8			I	8			I	0.5			R	>4			R	>16	R	>16									POS	S	<=0.25	R	>16					S	<=4	S	4
2930	Community	Escherichia coli	S	<=4			S	<=4	S	<=1			S	<=0.5			S	<=0.125			S	<=0.5			S	<=4	S	<=2									NEG	S	<=0.25	S	<=1					S	<=4	S	<=2
2948	Community	Escherichia coli	R	>16			S	<=4	S	<=1			S	<=0.5			S	<=0.125			S	<=0.5			S	<=4	S	<=2									NEG	S	<=0.25	S	<=1					S	<=4	S	<=2
2972	Community	Escherichia coli	S	<=4			S	<=4	S	<=1			S	<=0.5			S	0.25			S	<=0.5			S	<=4	S	<=2									NEG	S	<=0.25	S	<=1					S	<=4	S	<=2
3030	Community	Escherichia coli	S	<=4			S	<=4	S	<=1			S	<=0.5			S	<=0.125			S	<=0.5			S	<=4	S	<=2									NEG	S	<=0.25	S	<=1					S	<=4	S	<=2
3031	Community	Escherichia coli	R	>16			S	<=4	R	>16			R	>16			R	>2			R	>4			R	>16	R	>16									POS	S	<=0.25	R	16					S	8	S	<=2
3137	Community	Escherichia coli	S	<=4			S	<=4	S	<=1			S	<=0.5			S	<=0.125			S	<=0.5			S	<=4	S	<=2									NEG	S	<=0.25	S	<=1					S	<=4	S	<=2
3185	Community	Escherichia coli	S	<=4			S	8	S	<=1			S	<=0.5			S	<=0.125			S	<=0.5			S	<=4	S	<=2									NEG	S	<=0.25	S	<=1					S	<=4	S	<=2
3261	Community	Escherichia coli	R	>16			S	<=4	S	<=1			S	2			S	0.25			S	<=0.5			I	16	R	>16									NEG	S	<=0.25	S	<=1					R	>16	S	<=2
3310	Community	Escherichia coli	R	>16			S	<=4	S	<=1			S	<=0.5			S	<=0.125			S	<=0.5			S	<=4	S	<=2									NEG	S	<=0.25	S	<=1					S	<=4	S	<=2
3395	Community	Escherichia coli	S	<=4			S	<=4	S	<=1			S	<=0.5			R	1			S	<=0.5			S	<=4	S	<=2									NEG	S	0.5	S	<=1					S	<=4	R	>8
3408	Community	Escherichia coli	R	>16			S	8	S	<=1			S	1			R	>2			S	<=0.5			I	16	R	>16									NEG	S	<=0.25	S	<=1					I	16	S	<=2
3442	Community	Escherichia coli	R	>16			S	<=4	S	<=1			S	<=0.5			R	>2			S	1			S	<=4	S	<=2									NEG	S	<=0.25	S	<=1					S	<=4	S	<=2
3523	Community	Escherichia coli	R	>16			S	<=4	I	8			I	8			R	>2			R	>4			R	>16	R	>16									POS	S	<=0.25	R	>16					S	<=4	S	<=2
3526	LTCH	Escherichia coli	R	>16			S	<=4	S	<=1			S	<=0.5			S	0.25			S	<=0.5			S	<=4	S	<=2									NEG	S	<=0.25	S	<=1					S	<=4	R	>8
3550	LTCH	Escherichia coli	R	>16			S	<=4	R	>16			R	>16			R	>2			R	>4			R	>16	R	>16									POS	S	<=0.25	R	>16					S	8	R	>8
3566	Community	Escherichia coli	I	16			S	<=4	S	<=1			S	<=0.5			S	<=0.125			S	<=0.5			S	<=4	S	<=2									NEG	S	<=0.25	S	<=1					S	<=4	S	<=2
3594	Community	Escherichia coli	R	>16			S	<=4	R	>16			R	>16			R	>2			R	>4			R	>16	R	>16									NEG	S	<=0.25	R	>16					R	>16	R	>8
3599	Community	Escherichia coli	R	>16			S	<=4	S	<=1			S	<=0.5			S	0.25			S	<=0.5			S	<=4	S	<=2									NEG	S	<=0.25	S	<=1					S	<=4	S	<=2
3665	Community	Escherichia coli	S	<=4			S	<=4	S	<=1			S	<=0.5			S	<=0.125			S	<=0.5			S	<=4	S	<=2									NEG	S	<=0.25	S	<=1					S	<=4	S	<=2
3787	Community	Escherichia coli	R	>16			S	<=4	S	<=1			S	<=0.5			S	<=0.125			S	<=0.5			S	<=4	S	8									NEG	S	<=0.25	S	<=1					S	<=4	S	<=2
3844	Community	Escherichia coli	R	>16			S	<=4	S	<=1			S	4			R	1			S	<=0.5			I	16	I	4									POS	S	<=0.25	S	<=1					S	8	S	<=2
3845	Community	Escherichia coli	R	>16			S	16	R	>16			R	>16			R	>2			R	>4			R	>16	R	>16									POS	S	<=0.25	R	>16					S	8	S	<=2
3890	Community	Escherichia coli	R	>16			S	<=4	S	<=1			S	<=0.5			I	0.5			S	<=0.5			S	<=4	S	<=2									NEG	S	<=0.25	S	<=1					S	<=4	R	>8
4017	Community	Escherichia coli	R	>16			S	<=4	S	<=1			S	<=0.5			R	>2			S	<=0.5			S	<=4	I	4									NEG	S	<=0.25	S	<=1					S	8	S	<=2
4051	LTCH	Escherichia coli	R	>16			S	8	R	>16			R	>16			R	>2			R	>4			R	>16	R	>16									POS	S	<=0.25	R	>16					S	<=4	R	>8
4076	Community	Escherichia coli	S	<=4			S	<=4	S	<=1			S	<=0.5			R	>2			S	<=0.5			S	<=4	S	<=2									NEG	S	<=0.25	S	<=1					S	<=4	S	<=2
4083	Community	Escherichia coli	S	<=4			S	16	S	<=1			S	<=0.5			R	>2			S	<=0.5			S	<=4	S	<=2									NEG	S	<=0.25	S	<=1					S	<=4	S	4
4092	LTCH	Escherichia coli	R	>16			S	8	R	>16			R	>16			R	>2			R	>4			R	>16	R	>16									POS	S	<=0.25	R	>16					I	16	R	>8
4130	Community	Escherichia coli	R	>16			S	<=4	S	<=1			I	8			S	0.25			S	<=0.5			R	>16	R	>16									NEG	S	<=0.25	S	<=1					R	>16	R	>8
4155	Community	Escherichia coli	R	>16			S	<=4	R	16			R	>16			R	1			R	4			R	>16	R	>16									NEG	S	<=0.25	S	<=1					R	>16	S	<=2
4176	Community	Escherichia coli	R	>16			S	<=4	I	8			I	8			S	0.25			R	>4			R	>16	R	>16									POS	S	<=0.25	R	>16					S	<=4	R	>8
4216	Community	Escherichia coli	R	>16			S	<=4	S	<=1			S	<=0.5			S	0.25			S	<=0.5			S	<=4	S	<=2									NEG	S	<=0.25	S	<=1					S	<=4	S	<=2
4259	Community	Escherichia coli	R	>16			S	<=4	S	<=1			S	<=0.5			I	0.5			S	<=0.5			S	<=4	S	4									NEG	S	<=0.25	S	<=1					S	<=4	S	<=2
4308	Community	Escherichia coli	S	<=4			S	<=4	S	<=1			S	<=0.5			S	<=0.125			S	<=0.5			S	<=4	S	<=2									NEG	S	<=0.25	S	<=1					S	<=4	S	<=2
4431	Community	Escherichia coli	R	>16			S	<=4	S	<=1			S	<=0.5			R	>2			S	<=0.5			S	<=4	S	<=2									NEG	S	<=0.25	S	<=1					S	<=4	R	>8
4452	Community	Escherichia coli	R	>16			S	<=4	S	<=1			S	<=0.5			S	0.25			S	<=0.5			S	<=4	I	4									NEG	S	<=0.25	S	<=1					S	<=4	S	<=2
4704	Community	Escherichia coli	S	<=4			S	<=4	S	<=1			S	<=0.5			S	<=0.125			S	<=0.5			S	<=4	S	<=2									NEG	S	<=0.25	S	<=1					S	<=4	S	<=2
4761	Community	Escherichia coli	R	>16			S	8	R	>16			I	8			R	1			R	>4			R	>16	R	>16									POS	S	<=0.25	R	>16					S	<=4	R	>8
4773	Community	Escherichia coli	S	<=4			S	<=4	S	<=1			S	<=0.5			S	<=0.125			S	<=0.5			S	<=4	S	<=2									NEG	S	<=0.25	S	<=1					S	<=4	S	<=2
4922	Community	Escherichia coli	R	>16			S	<=4	S	<=1			S	<=0.5			I	0.5			S	<=0.5			S	8	S	<=2									NEG	S	<=0.25	S	<=1					S	8	S	<=2
4929	Community	Escherichia coli	R	>16			S	<=4	S	<=1			S	<=0.5			S	0.25			S	<=0.5			S	<=4	S	<=2									NEG	S	<=0.25	S	<=1					S	<=4	S	<=2
4959	LTCH	Escherichia coli	R	>16			S	8	R	>16			I	8			R	>2			R	>4			R	>16	R	>16									POS	S	<=0.25	I	8					S	<=4	R	>8
5004	Community	Escherichia coli	R	>16			S	16	S	<=1			S	<=0.5			R	>2			S	<=0.5			S	<=4	I	4									NEG	S	<=0.25	S	<=1					S	<=4	R	>8
5042	Community	Escherichia coli	S	<=4			S	<=4	S	<=1			S	<=0.5			S	<=0.125			S	<=0.5			S	<=4	S	<=2									NEG	S	<=0.25	S	<=1					S	<=4	S	<=2
5088	Community	Escherichia coli	R	>16			S	<=4	S	<=1			S	<=0.5			S	<=0.125			S	<=0.5			S	<=4	I	4									NEG	S	<=0.25	S	<=1					S	<=4	S	<=2
5098	Community	Escherichia coli	S	<=4			S	<=4	S	<=1			S	<=0.5			I	0.5			S	<=0.5			S	<=4	S	<=2									NEG	S	<=0.25	S	<=1					S	<=4	S	<=2
5202	Community	Escherichia coli	R	>16			S	<=4	S	<=1			S	<=0.5			S	<=0.125			S	<=0.5			S	<=4	S	<=2									NEG	S	<=0.25	S	<=1					S	<=4	S	<=2
5234	Community	Escherichia coli	I	16			S	<=4	S	<=1			S	<=0.5			I	0.5			S	<=0.5			S	8	S	<=2									NEG	S	<=0.25	S	<=1					S	<=4	S	<=2
5279	Community	Escherichia coli	R	>16			S	<=4	S	<=1			S	<=0.5			R	>2			S	<=0.5			S	<=4	S	<=2									NEG	S	<=0.25	S	<=1					S	<=4	I	8
5285	Community	Escherichia coli	S	<=4			S	<=4	S	<=1			S	<=0.5			S	<=0.125			S	<=0.5			S	<=4	S	<=2									NEG	S	<=0.25	S	<=1					S	<=4	S	<=2
5358	Community	Escherichia coli	S	<=4			S	<=4	S	<=1			S	<=0.5			S	<=0.125			S	<=0.5			S	<=4	S	<=2									NEG	S	0.5	S	<=1					S	<=4	S	<=2
5385	Community	Escherichia coli	S	<=4			S	<=4	S	<=1			S	<=0.5			S	0.25			S	<=0.5			S	<=4	S	<=2									NEG	S	<=0.25	S	<=1					S	<=4	S	<=2
5396	Community	Escherichia coli	R	>16			S	<=4	S	<=1			I	8			S	0.25			S	<=0.5			I	16	R	>16									POS	S	<=0.25	S	<=1					R	>16	S	<=2
5441	Community	Escherichia coli	S	<=4			S	<=4	S	<=1			S	<=0.5			S	<=0.125			S	<=0.5			S	<=4	S	<=2									NEG	S	<=0.25	S	<=1					S	<=4	S	<=2
5449	Community	Escherichia coli	R	>16			S	<=4	R	>16			I	8			S	<=0.125			R	>4			R	>16	R	>16									POS	S	<=0.25	R	>16					S	<=4	S	<=2
5487	Community	Escherichia coli	R	>16			S	<=4	R	16			I	8			S	<=0.125			R	>4			R	>16	R	>16									POS	S	<=0.25	I	4					S	<=4	S	<=2
5630	Community	Escherichia coli	R	>16			S	<=4	R	>16			R	16			S	<=0.125			R	>4			R	>16	R	>16									POS	S	<=0.25	R	>16					S	<=4	S	<=2
5664	Community	Escherichia coli	R	>16			S	<=4	S	<=1			S	<=0.5			R	>2			S	<=0.5			S	<=4	S	<=2									NEG	S	<=0.25	S	<=1					S	<=4	S	<=2
5853	Community	Escherichia coli	R	>16			S	<=4	S	<=1			S	<=0.5			R	>2			S	<=0.5			S	<=4	S	<=2									NEG	S	<=0.25	S	<=1					S	<=4	S	<=2
5962	Community	Escherichia coli	R	>16			S	<=4	S	<=1			S	<=0.5			S	0.25			S	<=0.5			S	<=4	R	>16									NEG	S	<=0.25	S	<=1					S	<=4	S	<=2
5968	Community	Escherichia coli	R	>16			S	<=4	S	<=1			S	4			S	<=0.125			S	<=0.5			I	16	R	8									POS	S	<=0.25	S	<=1					I	16	S	<=2
5980	Community	Escherichia coli	S	<=4			S	<=4	S	<=1			S	<=0.5			S	<=0.125			S	<=0.5			S	<=4	S	<=2									NEG	S	<=0.25	S	<=1					S	<=4	S	<=2
6068	Community	Escherichia coli	S	<=4			S	<=4	S	<=1			S	<=0.5			R	>2			S	<=0.5			S	<=4	S	<=2									NEG	S	<=0.25	S	<=1					S	<=4	S	<=2
6100	Community	Escherichia coli	S	<=4			S	<=4	S	<=1			S	<=0.5			S	<=0.125			S	1			S	<=4	S	<=2									NEG	S	<=0.25	S	<=1					S	<=4	S	<=2
6173	Community	Escherichia coli	R	>16			S	<=4	S	<=1			S	<=0.5			S	0.25			S	<=0.5			S	<=4	S	<=2									NEG	S	<=0.25	S	<=1					S	<=4	R	>8
6229	Community	Escherichia coli	R	>16			S	<=4	R	>16			R	>16			S	0.25			R	>4			R	>16	R	>16									POS	S	<=0.25	R	>16					S	<=4	R	>8
6401	Community	Escherichia coli	R	>16			S	<=4	S	<=1			S	4			S	<=0.125			S	<=0.5			I	16	R	>16									POS	S	<=0.25	S	<=1					R	>16	S	<=2
6426	Community	Escherichia coli	S	<=4			S	<=4	S	<=1			S	<=0.5			R	>2			S	<=0.5			S	8	S	<=2									NEG	S	<=0.25	S	<=1					S	<=4	S	<=2
6477	Community	Escherichia coli	R	>16			S	<=4	S	<=1			S	<=0.5			S	0.25			S	<=0.5			S	<=4	S	<=2									NEG	S	<=0.25	S	<=1					S	<=4	S	<=2
6490	Community	Escherichia coli	R	>16			S	<=4	S	4			S	<=0.5			S	0.25			R	>4			R	>16	R	>16									NEG	S	<=0.25	S	<=1					S	<=4	S	<=2
6541	Community	Escherichia coli	S	<=4			S	<=4	S	<=1			S	<=0.5			S	0.25			S	<=0.5			S	<=4	S	<=2									NEG	S	<=0.25	S	<=1					S	<=4	S	<=2
6604	Community	Escherichia coli	S	<=4			S	<=4	S	<=1			S	<=0.5			S	<=0.125			S	<=0.5			S	<=4	S	<=2									NEG	S	<=0.25	S	<=1					S	<=4	S	<=2
6629	Community	Escherichia coli	R	>16			S	<=4	R	>16			I	8			R	>2			R	>4			R	>16	R	>16									POS	S	<=0.25	R	>16					S	<=4	R	>8
6666	Community	Escherichia coli	S	<=4			S	<=4	S	<=1			S	<=0.5			R	>2			S	<=0.5			S	<=4	S	<=2									NEG	S	<=0.25	S	<=1					S	<=4	S	<=2
6692	Community	Escherichia coli	R	>16			S	<=4	R	>16			R	>16			S	0.25			R	>4			R	>16	R	>16									POS	S	<=0.25	R	>16					S	<=4	R	>8
6721	Community	Escherichia coli	R	>16			I	8	S	2			S	4			R	>2			R	>4			R	>16	R	>16									POS	S	0.5	S	2					S	<=4	S	<=2
6846	Community	Escherichia coli	R	>16			S	<=4	R	16			S	4			R	>2			R	>4			R	>16	R	>16									POS	S	<=0.25	R	16					S	<=4	R	>8
6869	Community	Escherichia coli	R	>16			S	<=4	I	8			S	4			R	>2			R	>4			R	>16	R	>16									POS	S	<=0.25	I	4					S	<=4	S	<=2
6918	Community	Escherichia coli	R	>16			S	<=4	S	<=1			I	8			I	0.5			S	<=0.5			R	>16	R	>16									NEG	S	<=0.25	S	<=1					R	>16	S	<=2
6979	Community	Escherichia coli	R	>16			I	8	R	>16			I	8			R	>2			R	>4			R	>16	R	>16									POS	S	<=0.25	R	16					I	16	R	>8
6982	Community	Escherichia coli	R	>16			S	<=4	R	>16			R	16			I	0.5			R	>4			R	>16	R	>16									POS	S	<=0.25	R	>16					S	<=4	S	<=2
6985	Community	Escherichia coli	R	>16			S	<=4	S	<=1			S	<=0.5			S	<=0.125			S	<=0.5			S	<=4	S	<=2									NEG	S	<=0.25	S	<=1					S	<=4	R	>8
6995	Community	Escherichia coli	S	<=4			S	<=4	S	<=1			S	<=0.5			R	>2			S	<=0.5			S	8	S	<=2									NEG	S	<=0.25	S	<=1					S	<=4	S	<=2
7145	Community	Escherichia coli	R	>16			S	<=4	S	<=1			S	<=0.5			I	0.5			S	<=0.5			S	<=4	I	4									NEG	S	<=0.25	S	<=1					S	<=4	R	>8
7231	Community	Escherichia coli	R	>16			S	<=4	R	>16			R	16			R	>2			R	>4			R	>16	R	>16									POS	S	<=0.25	R	>16					S	8	R	>8
7324	Community	Escherichia coli	R	>16			S	<=4	S	4			S	4			R	>2			R	>4			R	>16	R	>16									POS	S	<=0.25	I	4					S	<=4	S	<=2
7379	Community	Escherichia coli	R	>16			S	<=4	S	<=1			S	<=0.5			S	0.25			S	<=0.5			S	<=4	I	4									NEG	S	<=0.25	S	<=1					S	<=4	S	<=2
7429	Community	Escherichia coli	R	>16			S	<=4	S	<=1			S	<=0.5			R	1			S	<=0.5			S	<=4	S	<=2									NEG	S	<=0.25	S	<=1					S	<=4	R	>8
7525	Community	Escherichia coli	R	>16			S	<=4	I	8			S	4			R	>2			R	>4			R	>16	R	>16									POS	S	<=0.25	I	4					S	<=4	S	<=2
7526	Community	Escherichia coli	R	>16			S	<=4	S	<=1			S	<=0.5			R	>2			S	<=0.5			S	<=4	S	<=2									NEG	S	<=0.25	S	<=1					S	<=4	S	<=2
7576	Community	Escherichia coli	R	>16			R	>32	R	>16			R	16			R	>2			R	>4			R	>16	R	>16									POS	S	<=0.25	R	>16					S	<=4	R	>8
7612	Community	Escherichia coli	R	>16			S	<=4	S	<=1			S	<=0.5			R	>2			S	<=0.5			S	<=4	S	<=2									NEG	S	<=0.25	S	<=1					S	<=4	S	<=2
7619	Community	Escherichia coli	R	>16			S	<=4	R	>16			I	8			R	>2			R	>4			R	>16	R	>16									POS	S	<=0.25	R	>16					S	<=4	S	<=2
7643	Community	Escherichia coli	R	>16			S	<=4	R	>16			R	>16			I	0.5			R	>4			R	>16	R	>16									POS	S	<=0.25	R	>16					S	8	S	<=2
7711	Community	Escherichia coli	S	<=4			S	<=4	S	<=1			S	<=0.5			S	<=0.125			S	<=0.5			S	<=4	S	<=2									NEG	S	<=0.25	S	<=1					S	<=4	S	<=2
7720	Community	Escherichia coli	R	>16			S	<=4	S	<=1			R	16			S	0.25			S	<=0.5			R	>16	R	>16									POS	S	<=0.25	S	<=1					R	>16	S	<=2
7905	Community	Escherichia coli	S	<=4	S	<=4/2	S	<=4	S	<=2			S	<=0.5			S	<=0.125			S	<=0.5	S	<=1/4	S	<=4	S	<=2	S	<=0.25/4							NEG	S	<=0.25	S	<=1					S	<=4	S	<=2
7936	Community	Escherichia coli	R	>16	S	8/4	S	<=4	S	<=2			S	<=0.5			R	>2			S	<=0.5	S	<=1/4	S	<=4	S	<=2	S	<=0.25/4							NEG	S	<=0.25	S	<=1					S	<=4	S	<=2
7962	Community	Escherichia coli	R	>16	S	8/4	S	<=4	R	>8			I	8			R	>2			R	>4	S	<=1/4	R	>16	R	>16	S	<=0.25/4							POS	S	<=0.25	I	8					S	8	S	<=2
8131	Community	Escherichia coli	R	>16	S	8/4	S	<=4	S	<=2			S	<=0.5			S	<=0.125			S	<=0.5	S	<=1/4	S	<=4	S	<=2	S	<=0.25/4							NEG	S	<=0.25	S	<=1					S	<=4	S	<=2
8138	Community	Escherichia coli	S	<=4	S	8/4	S	<=4	S	<=2			S	<=0.5			S	<=0.125			S	<=0.5	S	<=1/4	S	<=4	S	<=2	S	<=0.25/4							NEG	S	<=0.25	S	<=1					S	<=4	S	<=2
8230	Community	Escherichia coli	R	>16	S	<=4/2	S	<=4	S	4			I	8			R	>2			R	>4	S	<=1/4	R	>16	R	>16	S	<=0.25/4							POS	S	<=0.25	I	4					S	<=4	S	<=2
8236	Community	Escherichia coli	S	<=4	S	<=4/2	S	<=4	S	<=2			S	<=0.5			R	>2			S	<=0.5	S	<=1/4	S	<=4	S	<=2	S	0.5/4							NEG	S	<=0.25	S	<=1					S	8	S	<=2
8262	Community	Escherichia coli	R	>16	S	8/4	S	<=4	S	<=2			S	<=0.5			S	<=0.125			S	<=0.5	S	<=1/4	S	<=4	S	<=2	S	<=0.25/4							NEG	S	<=0.25	S	<=1					S	<=4	S	<=2
8426	Community	Escherichia coli	S	<=4	S	<=4/2	S	<=4	S	<=2			S	<=0.5			R	>2			S	<=0.5	S	<=1/4	S	<=4	S	<=2	S	<=0.25/4							NEG	S	<=0.25	S	<=1					S	<=4	S	<=2
8457	Community	Escherichia coli	R	>16	S	<=4/2	S	<=4	R	>8			R	16			S	<=0.125			R	>4	S	<=1/4	R	>16	R	>16	S	<=0.25/4							POS	S	<=0.25	R	16					S	<=4	S	<=2
8463	Community	Escherichia coli	R	>16	S	8/4	S	<=4	R	>8			I	8			S	0.25			R	>4	S	<=1/4	R	>16	R	>16	S	<=0.25/4							POS	S	<=0.25	R	>16					S	8	R	>8
8594	Community	Escherichia coli	R	>16	S	<=4/2	S	<=4	I	8			S	4			S	0.25			R	>4	S	<=1/4	R	>16	R	>16	S	<=0.25/4							POS	S	<=0.25	I	4					S	<=4	S	<=2
8617	Community	Escherichia coli	R	>16	S	8/4	S	<=4	S	<=2			S	<=0.5			R	>2			S	<=0.5	S	<=1/4	S	<=4	S	<=2	S	<=0.25/4							NEG	S	<=0.25	S	<=1					S	<=4	S	<=2
8686	Community	Escherichia coli	S	<=4	S	8/4	S	<=4	S	<=2			S	<=0.5			S	<=0.125			S	<=0.5	S	<=1/4	S	<=4	S	<=2	S	<=0.25/4							NEG	S	<=0.25	S	<=1					S	<=4	S	<=2
8725	Community	Escherichia coli	R	>16	S	8/4	S	<=4	I	8			I	8			S	0.25			R	>4	S	<=1/4	R	>16	R	>16	S	<=0.25/4							POS	S	<=0.25	R	>16					S	<=4	R	>8
8752	Community	Escherichia coli	R	>16	S	<=4/2	S	<=4	S	4			S	4			R	>2			R	>4	S	<=1/4	R	>16	R	>16	S	<=0.25/4							POS	S	<=0.25	S	2					S	<=4	S	<=2
8857	Community	Escherichia coli	S	<=4	S	8/4	S	<=4	S	<=2			S	<=0.5			S	<=0.125			S	<=0.5	S	<=1/4	S	<=4	S	<=2	S	<=0.25/4							NEG	S	<=0.25	S	<=1					S	<=4	S	<=2
8862	Community	Escherichia coli	S	<=4	S	8/4	S	<=4	S	<=2			S	<=0.5			S	<=0.125			S	<=0.5	S	<=1/4	S	<=4	S	<=2	S	<=0.25/4							NEG	S	<=0.25	S	<=1					S	<=4	S	<=2
8886	Community	Escherichia coli	S	<=4	S	8/4	S	<=4	S	<=2			S	<=0.5			S	<=0.125			S	<=0.5	S	<=1/4	S	<=4	S	<=2	S	<=0.25/4							NEG	S	<=0.25	S	<=1					S	<=4	S	<=2
8922	Community	Escherichia coli	R	>16	S	8/4	S	<=4	S	<=2			S	<=0.5			S	0.25			S	<=0.5	S	<=1/4	I	8	I	4	S	0.5/4							NEG	S	<=0.25	S	<=1					S	<=4	S	<=2
9176	Community	Escherichia coli	R	>16	S	8/4	S	<=4	S	<=2			S	<=0.5			S	<=0.125			S	<=0.5	S	<=1/4	S	<=4	S	<=2	S	<=0.25/4							NEG	S	<=0.25	S	<=1					S	<=4	R	>8
9406	Community	Escherichia coli	R	>16	R	>16/8	S	<=4	S	<=2			S	4			R	1			S	<=0.5	S	<=1/4	R	16	R	>16	S	<=0.25/4							POS	S	<=0.25	S	<=1					R	>16	S	<=2
9468	Community	Escherichia coli	S	<=4	S	<=4/2	S	<=4	S	<=2			S	<=0.5			I	0.5			S	<=0.5	S	<=1/4	I	8	S	<=2	S	<=0.25/4							NEG	S	<=0.25	S	<=1					S	<=4	S	<=2
9472	Community	Escherichia coli	S	<=4	S	<=4/2	S	<=4	S	<=2			S	<=0.5			S	<=0.125			S	<=0.5	S	<=1/4	S	<=4	S	<=2	S	<=0.25/4							NEG	S	<=0.25	S	<=1					S	<=4	S	<=2
9494	Community	Escherichia coli	S	<=4	S	<=4/2	S	<=4	S	<=2			S	<=0.5			S	0.25			S	<=0.5	S	<=1/4	I	8	S	<=2	S	<=0.25/4							NEG	S	<=0.25	S	<=1					S	<=4	S	<=2
9558	Community	Escherichia coli	R	>16	S	8/4	S	<=4	S	<=2			S	<=0.5			R	>2			S	<=0.5	S	<=1/4	S	<=4	I	4	S	<=0.25/4							NEG	S	<=0.25	S	<=1					S	<=4	R	>8
9703	Community	Escherichia coli	R	>16	S	<=4/2	S	<=4	R	>8			R	16			R	>2			R	>4	S	<=1/4	R	>16	R	>16	S	<=0.25/4							POS	S	<=0.25	R	>16					S	8	R	>8
9794	Community	Escherichia coli	R	>16	S	<=4/2	S	<=4	R	>8			I	8			R	>2			R	>4	S	<=1/4	R	>16	R	>16	S	<=0.25/4							POS	S	<=0.25	I	8					S	8	R	>8
9842	Community	Escherichia coli	S	<=4	S	<=4/2	S	<=4	S	<=2			S	<=0.5			I	0.5			S	<=0.5	S	<=1/4	S	<=4	S	<=2	S	<=0.25/4							NEG	S	<=0.25	S	<=1					S	<=4	S	<=2
9866	Community	Escherichia coli	S	<=4	S	<=4/2	S	<=4	S	<=2			S	<=0.5			I	0.5			S	<=0.5	S	<=1/4	S	<=4	S	<=2	S	<=0.25/4							NEG	S	<=0.25	S	<=1					S	<=4	S	<=2
9876	Community	Escherichia coli	R	>16	I	16/8	R	>32	R	>8			S	2			R	2			R	>4	S	<=1/4	R	>16	R	>16	S	0.5/4							POS	S	<=0.25	S	2					I	16	R	>8
9906	Community	Escherichia coli	R	>16	S	8/4	S	<=4	S	<=2			S	<=0.5			S	<=0.125			S	<=0.5	S	<=1/4	S	<=4	S	<=2	S	<=0.25/4							NEG	S	<=0.25	S	<=1					S	<=4	S	<=2
9950	Community	Escherichia coli	R	>16	S	8/4	S	<=4	R	>8			R	>16			R	>2			R	>4	S	<=1/4	R	>16	R	>16	S	0.5/4							POS	S	<=0.25	R	>16					S	<=4	R	>8
9960	Community	Escherichia coli	R	>16	S	<=4/2	S	<=4	R	>8			R	16			I	0.5			R	>4	S	<=1/4	R	>16	R	>16	S	<=0.25/4							POS	S	<=0.25	R	>16					S	<=4	S	<=2
9982	Community	Escherichia coli	R	>16	S	<=4/2	S	<=4	I	8			S	4			S	0.25			R	>4	S	<=1/4	R	>16	R	>16	S	<=0.25/4							POS	S	<=0.25	R	16					S	<=4	S	<=2
10001	Community	Escherichia coli	S	<=4	S	<=4/2	S	<=4	S	<=2			S	<=0.5			I	0.5			S	<=0.5	S	<=1/4	S	<=4	S	<=2	S	<=0.25/4							NEG	S	<=0.25	S	<=1					S	<=4	S	<=2
10011	Community	Escherichia coli	S	<=4	S	8/4	S	<=4	S	<=2			S	<=0.5			S	<=0.125			S	<=0.5	S	<=1/4	S	<=4	S	<=2	S	<=0.25/4							NEG	S	<=0.25	S	<=1					S	<=4	S	<=2
10021	Community	Escherichia coli	R	>16	S	8/4	S	<=4	R	>8			R	>16			R	>2			R	>4	S	<=1/4	R	>16	R	>16	S	<=0.25/4							POS	S	<=0.25	R	>16					S	<=4	S	<=2
10035	Community	Escherichia coli	R	>16	S	<=4/2	S	<=4	R	>8			R	16			R	>2			R	>4	S	<=1/4	R	>16	R	>16	S	0.5/4							POS	S	<=0.25	R	>16					S	<=4	R	>8
10105	Community	Escherichia coli	S	<=4	S	<=4/2	S	<=4	S	<=2			S	<=0.5			S	<=0.125			S	<=0.5	S	<=1/4	S	<=4	S	<=2	S	<=0.25/4							NEG	S	<=0.25	S	<=1					S	<=4	S	<=2
10237	Community	Escherichia coli	R	>16	S	8/4	S	<=4	R	>8			R	16			R	>2			R	>4	S	<=1/4	R	>16	R	>16	S	<=0.25/4							POS	S	<=0.25	R	16					S	8	S	<=2
10242	Community	Escherichia coli	R	>16	S	<=4/2	S	<=4	R	>8			I	8			R	>2			R	>4	S	<=1/4	R	>16	R	>16	S	<=0.25/4							POS	S	<=0.25	I	8					S	<=4	R	>8
10365	Community	Escherichia coli	R	>16	R	>16/8	S	<=4	S	<=2			S	1			S	<=0.125			S	<=0.5	S	<=1/4	R	>16	R	>16	S	<=0.25/4							NEG	S	<=0.25	S	<=1					S	8	S	<=2
10465	Community	Escherichia coli	R	>16	I	16/8	S	<=4	S	<=2			S	4			S	<=0.125			S	<=0.5	S	<=1/4	R	16	R	8	S	<=0.25/4							POS	S	<=0.25	S	<=1					I	16	S	<=2
10664	Community	Escherichia coli	R	>16	I	16/8	S	<=4	S	<=2			S	<=0.5			S	0.25			S	<=0.5	S	<=1/4	S	<=4	I	4	S	<=0.25/4							NEG	S	<=0.25	S	<=1					S	<=4	S	<=2
10840	Community	Escherichia coli	R	>16	S	<=4/2	S	<=4	I	8			S	4			S	0.25			R	>4	S	<=1/4	R	>16	R	>16	S	<=0.25/4							POS	S	<=0.25	I	4					S	<=4	S	<=2
10847	Community	Escherichia coli	R	>16	R	>16/8	S	<=4	R	>8			R	16			R	>2			R	>4	I	4/4	R	>16	R	>16	S	<=0.25/4							POS	R	>1	R	>16					S	8	R	>8
10925	Community	Escherichia coli	R	>16	I	16/8	S	<=4	S	<=2			S	<=0.5			R	>2			S	<=0.5	S	<=1/4	I	8	R	16	S	<=0.25/4							NEG	S	<=0.25	S	<=1					S	8	S	<=2
10928	Community	Escherichia coli	R	>16	S	8/4	S	<=4	R	>8			R	16			R	>2			R	>4	S	<=1/4	R	>16	R	>16	S	<=0.25/4							POS	S	<=0.25	R	>16					S	8	R	>8
10984	Community	Escherichia coli	S	<=4	S	<=4/2	S	<=4	S	<=2			S	<=0.5			S	0.25			S	<=0.5	S	<=1/4	S	<=4	S	<=2	S	<=0.25/4							NEG	S	<=0.25	S	<=1					S	<=4	S	<=2
11027	Community	Escherichia coli	S	<=4	S	<=4/2	S	<=4	S	<=2			S	<=0.5			S	<=0.125			S	<=0.5	S	<=1/4	S	<=4	S	<=2	S	<=0.25/4							NEG	S	<=0.25	S	<=1					S	<=4	S	<=2
11200	Community	Escherichia coli	R	>16	S	<=4/2	S	<=4	I	8			I	8			I	0.5			R	>4	S	<=1/4	R	>16	R	>16	S	<=0.25/4							POS	S	<=0.25	R	>16					S	<=4	S	<=2
11228	Community	Escherichia coli	S	<=4	S	<=4/2	S	<=4	S	<=2			S	<=0.5			S	0.25			S	<=0.5	S	<=1/4	S	<=4	S	<=2	S	<=0.25/4							NEG	S	<=0.25	S	<=1					S	<=4	S	<=2
11229	Community	Escherichia coli	S	<=4	S	<=4/2	S	<=4	S	<=2			S	<=0.5			R	>2			S	<=0.5	S	<=1/4	S	<=4	S	<=2	S	<=0.25/4							NEG	S	<=0.25	S	<=1					S	<=4	S	<=2
11236	Community	Escherichia coli	S	<=4	S	<=4/2	S	<=4	S	<=2			S	<=0.5			S	<=0.125			S	<=0.5	S	<=1/4	S	<=4	S	<=2	S	<=0.25/4							NEG	S	<=0.25	S	<=1					S	<=4	S	<=2
11241	Community	Escherichia coli	R	>16	S	8/4	S	<=4	S	<=2			S	<=0.5			I	0.5			S	<=0.5	S	<=1/4	S	<=4	S	<=2	S	<=0.25/4							NEG	S	<=0.25	S	<=1					S	<=4	R	>8
11265	Community	Escherichia coli	R	>16	S	8/4	S	<=4	R	>8			I	8			S	0.25			R	>4	S	<=1/4	R	>16	R	>16	S	<=0.25/4							POS	S	<=0.25	I	4					S	8	S	<=2
11293	Community	Escherichia coli	R	>16	I	16/8	S	<=4	S	<=2			S	<=0.5			R	>2			S	<=0.5	S	<=1/4	S	<=4	R	8	S	<=0.25/4							NEG	S	<=0.25	S	<=1					S	<=4	S	<=2
11301	Community	Escherichia coli	R	>16	I	16/8	S	<=4	R	>8			R	16			R	>2			R	>4	S	<=1/4	R	>16	R	>16	S	<=0.25/4							POS	S	<=0.25	R	>16					S	<=4	S	<=2
11317	Community	Escherichia coli	R	>16	S	8/4	S	<=4	S	<=2			S	<=0.5			I	0.5			S	<=0.5	S	<=1/4	S	<=4	S	<=2	S	<=0.25/4							NEG	S	<=0.25	S	<=1					S	<=4	S	<=2
11341	Community	Escherichia coli	R	>16	R	>16/8	S	<=4	S	<=2			R	16			R	>2			S	<=0.5	S	<=1/4	R	>16	R	>16	S	<=0.25/4							NEG	S	<=0.25	S	<=1					R	>16	S	<=2
11355	Community	Escherichia coli	R	>16	S	8/4	S	<=4	R	>8			R	>16			R	>2			R	>4	S	<=1/4	R	>16	R	>16	S	<=0.25/4							POS	S	<=0.25	R	>16					S	<=4	S	<=2
11613	Community	Escherichia coli	S	<=4	S	<=4/2	S	<=4	S	<=2			S	<=0.5			S	<=0.125			S	<=0.5	S	<=1/4	S	<=4	S	<=2	S	<=0.25/4							NEG	S	<=0.25	S	<=1					S	<=4	S	<=2
11624	Community	Escherichia coli	R	>16	I	16/8	I	8	R	>8			R	>16			R	>2			R	>4	S	2/4	R	>16	R	>16	S	<=0.25/4							POS	S	0.5	R	>16					S	8	R	>8
11627	Community	Escherichia coli	R	>16	S	<=4/2	S	<=4	S	<=2			S	<=0.5			S	<=0.125			S	<=0.5	S	<=1/4	S	<=4	S	<=2	S	<=0.25/4							NEG	S	<=0.25	S	<=1					S	<=4	R	>8
11642	Community	Escherichia coli	R	>16	S	<=4/2	S	<=4	I	8			S	4			R	>2			R	>4	S	<=1/4	R	>16	R	>16	S	<=0.25/4							POS	S	<=0.25	I	4					S	<=4	S	<=2
11651	Community	Escherichia coli	R	>16	R	>16/8	S	<=4	S	<=2			I	8			S	0.25			S	<=0.5	S	<=1/4	R	>16	R	>16	S	<=0.25/4							POS	S	<=0.25	S	<=1					R	>16	R	8
11821	Community	Escherichia coli	R	>16	S	8/4	S	<=4	S	<=2			S	<=0.5			R	1			S	<=0.5	S	<=1/4	S	<=4	S	<=2	S	<=0.25/4							NEG	S	<=0.25	S	<=1					S	<=4	S	<=2
11908	Community	Escherichia coli	R	>16	S	8/4	S	<=4	S	<=2			S	<=0.5			S	0.25			S	<=0.5	S	<=1/4	S	<=4	S	<=2	S	<=0.25/4							NEG	S	<=0.25	S	<=1					S	<=4	R	>8
11945	Community	Escherichia coli	R	>16	S	8/4	S	<=4	S	<=2			S	<=0.5			S	0.25			S	<=0.5	R	>8/4	S	<=4	I	4	R	>8/4							NEG	S	<=0.25	S	<=1					S	<=4	S	<=2
11970	Community	Escherichia coli	R	>16	S	8/4	S	<=4	S	4			S	4			I	0.5			R	>4	S	<=1/4	R	>16	R	>16	S	<=0.25/4							POS	S	<=0.25	I	4					S	<=4	S	<=2
12005	Community	Escherichia coli	R	>16	S	8/4	S	<=4	R	>8			R	16			R	>2			R	>4	S	<=1/4	R	>16	R	>16	S	<=0.25/4							POS	S	<=0.25	R	16					S	8	S	<=2
12013	Community	Escherichia coli	S	<=4	S	<=4/2	S	<=4	S	<=2			S	<=0.5			S	<=0.125			S	<=0.5	S	<=1/4	S	<=4	S	<=2	S	<=0.25/4							NEG	S	<=0.25	S	<=1					S	<=4	S	<=2
12113	Community	Escherichia coli	R	>16	S	<=4/2	S	<=4	R	>8			I	8			R	>2			R	>4	S	<=1/4	R	>16	R	>16	S	<=0.25/4							POS	S	<=0.25	I	8					S	<=4	R	>8
12121	Community	Escherichia coli	R	>16	I	16/8	S	<=4	R	>8			R	16			S	<=0.125			R	>4	S	<=1/4	R	>16	R	>16	S	<=0.25/4							POS	S	<=0.25	R	>16					R	>16	S	<=2
12185	Community	Escherichia coli	S	<=4	S	8/4	S	<=4	S	<=2			S	<=0.5			S	<=0.125			S	<=0.5	S	<=1/4	I	8	S	<=2	S	<=0.25/4							NEG	S	<=0.25	S	<=1					S	<=4	S	<=2
12213	Community	Escherichia coli	R	>16	S	<=4/2	S	<=4	S	<=2			S	<=0.5			S	<=0.125			S	<=0.5	S	<=1/4	S	<=4	S	<=2	S	<=0.25/4							NEG	S	<=0.25	S	<=1					S	<=4	S	<=2
12305	Community	Escherichia coli	R	>16	S	<=4/2	S	<=4	S	4			S	4			S	0.25			R	>4	S	<=1/4	R	>16	R	>16	S	<=0.25/4							POS	S	<=0.25	I	4					S	<=4	S	<=2
12344	Community	Escherichia coli	R	>16	S	8/4	S	<=4	R	>8			R	16			R	>2			R	>4	S	<=1/4	R	>16	R	>16	S	<=0.25/4							POS	S	<=0.25	R	16					S	<=4	S	<=2
12360	Community	Escherichia coli	R	>16	I	16/8	S	<=4	S	<=2			S	<=0.5			S	<=0.125			S	<=0.5	S	<=1/4	I	8	I	4	S	<=0.25/4							NEG	S	<=0.25	S	<=1					S	<=4	R	>8
12377	Community	Escherichia coli	R	>16	I	16/8	S	<=4	R	>8			R	>16			I	0.5			R	>4	S	<=1/4	R	>16	R	>16	S	<=0.25/4							POS	S	<=0.25	R	>16					S	8	R	>8
12422	Community	Escherichia coli	S	<=4	S	<=4/2	S	<=4	S	<=2			S	<=0.5			R	>2			S	<=0.5	S	<=1/4	S	<=4	S	<=2	S	<=0.25/4							NEG	S	<=0.25	S	<=1					S	<=4	S	<=2
12470	Community	Escherichia coli	R	>16	S	8/4	S	<=4	S	<=2			S	<=0.5			S	<=0.125			S	<=0.5	S	<=1/4	S	<=4	S	<=2	S	<=0.25/4							NEG	S	<=0.25	S	<=1					S	<=4	R	>8
12508	Community	Escherichia coli	R	>16	S	<=4/2	S	<=4	I	8			S	4			S	0.25			R	>4	S	<=1/4	R	>16	R	>16	S	<=0.25/4							POS	S	<=0.25	I	4					S	<=4	S	<=2
12563	Community	Escherichia coli	R	>16	S	8/4	S	<=4	R	>8			R	16			R	>2			R	>4	S	2/4	R	>16	R	>16	S	<=0.25/4							POS	S	<=0.25	R	16					S	8	S	<=2
12576	Community	Escherichia coli	R	>16	I	16/8	S	<=4	S	<=2			S	<=0.5			S	0.25			S	<=0.5	S	<=1/4	I	8	I	4	S	<=0.25/4							NEG	S	<=0.25	S	2					S	<=4	R	>8
12612	Community	Escherichia coli	S	<=4	S	<=4/2	S	<=4	S	<=2			S	<=0.5			S	0.25			S	<=0.5	S	<=1/4	S	<=4	S	<=2	S	<=0.25/4							NEG	S	<=0.25	S	<=1					S	<=4	S	<=2
12635	Community	Escherichia coli	S	<=4	S	<=4/2	S	<=4	S	<=2			S	<=0.5			S	0.25			S	<=0.5	S	<=1/4	S	<=4	S	<=2	S	<=0.25/4							NEG	S	<=0.25	S	<=1					S	<=4	S	<=2
12655	Community	Escherichia coli	R	>16	S	8/4	S	<=4	R	>8			R	16			R	>2			R	>4	S	<=1/4	R	>16	R	>16	S	<=0.25/4							POS	S	<=0.25	R	>16					S	<=4	S	<=2
12673	Community	Escherichia coli	R	>16	S	<=4/2	S	<=4	R	>8			I	8			R	>2			R	>4	S	<=1/4	R	>16	R	>16	S	<=0.25/4							POS	S	<=0.25	R	>16					S	<=4	R	>8
12710	Community	Escherichia coli	R	>16	I	16/8	S	<=4	S	<=2			S	2			S	0.25			S	<=0.5	S	<=1/4	R	16	R	>16	S	<=0.25/4							NEG	S	<=0.25	S	<=1					I	16	S	<=2
12770	Community	Escherichia coli	R	>16	I	16/8	S	<=4	S	<=2			S	<=0.5			S	0.25			S	<=0.5	S	<=1/4	S	<=4	R	8	S	<=0.25/4							NEG	S	<=0.25	S	<=1					S	<=4	R	>8
12773	Community	Escherichia coli	R	>16	S	<=4/2	S	<=4	S	4			S	2			R	>2			R	>4	S	<=1/4	R	>16	R	>16	S	<=0.25/4							POS	S	<=0.25	S	2					S	<=4	S	<=2
12774	Community	Escherichia coli	R	>16	S	<=4/2	S	<=4	S	<=2			S	<=0.5			S	<=0.125			S	<=0.5	S	<=1/4	S	<=4	I	4	S	<=0.25/4							NEG	S	<=0.25	S	<=1					S	<=4	R	>8
12870	Community	Escherichia coli	R	>16	S	8/4	S	<=4	S	<=2			S	<=0.5			R	>2			R	>4	S	<=1/4	R	>16	R	>16	S	<=0.25/4							NEG	S	<=0.25	S	<=1					S	<=4	R	>8
12921	Community	Escherichia coli	S	<=4	S	8/4	S	<=4	S	<=2			S	<=0.5			R	>2			S	<=0.5	S	<=1/4	S	<=4	S	<=2	S	<=0.25/4							NEG	S	<=0.25	S	<=1					S	<=4	S	<=2
12941	Community	Escherichia coli	R	>16	I	16/8	S	<=4	S	<=2			S	<=0.5			S	0.25			S	<=0.5	S	<=1/4	S	<=4	I	4	S	<=0.25/4							NEG	S	<=0.25	S	<=1					S	<=4	S	<=2
12999	Community	Escherichia coli	S	<=4	S	<=4/2	S	<=4	S	<=2			S	<=0.5			S	<=0.125			S	<=0.5	S	<=1/4	S	<=4	S	<=2	S	<=0.25/4							NEG	S	<=0.25	S	<=1					S	<=4	S	<=2
13036	Community	Escherichia coli	R	>16	I	16/8	R	16	R	>8			R	16			R	>2			R	>4	S	<=1/4	R	>16	R	>16	S	<=0.25/4							POS	S	<=0.25	R	>16					S	8	R	>8
13127	Community	Escherichia coli	S	<=4	S	<=4/2	S	<=4	S	<=2			S	<=0.5			S	<=0.125			S	<=0.5	S	<=1/4	S	<=4	S	<=2	S	<=0.25/4							NEG	S	<=0.25	S	<=1					S	<=4	S	<=2
13141	Community	Escherichia coli	S	<=4	S	<=4/2	S	<=4	S	<=2			S	<=0.5			R	>2			S	<=0.5	S	<=1/4	S	<=4	S	<=2	S	<=0.25/4							NEG	S	<=0.25	S	<=1					S	<=4	S	<=2
13169	Community	Escherichia coli	S	<=4	S	<=4/2	S	<=4	S	<=2			S	<=0.5			I	0.5			S	<=0.5	S	<=1/4	S	<=4	S	<=2	S	<=0.25/4							NEG	S	<=0.25	S	<=1					S	<=4	S	<=2
13179	Community	Escherichia coli	S	<=4	S	<=4/2	S	<=4	S	<=2			S	<=0.5			S	<=0.125			S	<=0.5	S	<=1/4	S	<=4	S	<=2	S	<=0.25/4							NEG	S	<=0.25	S	<=1					S	<=4	S	<=2
13198	Community	Escherichia coli	S	<=4	S	8/4	S	<=4	S	<=2			S	<=0.5			S	0.25			S	<=0.5	S	<=1/4	S	<=4	S	<=2	S	<=0.25/4							NEG	S	<=0.25	S	<=1					S	<=4	S	<=2
13223	Community	Escherichia coli	S	<=4	S	<=4/2	S	<=4	S	<=2			S	<=0.5			S	<=0.125			S	<=0.5	S	<=1/4	S	<=4	S	<=2	S	<=0.25/4							NEG	S	<=0.25	S	<=1					S	<=4	S	<=2
13236	Community	Escherichia coli	R	>16	I	16/8	S	<=4	S	<=2			S	<=0.5			S	0.25			S	<=0.5	S	<=1/4	S	<=4	R	>16	S	<=0.25/4							NEG	S	<=0.25	S	<=1					S	<=4	S	<=2
13245	Community	Escherichia coli	R	>16	S	8/4	S	<=4	R	>8			R	16			R	>2			R	>4	S	<=1/4	R	>16	R	>16	S	<=0.25/4							POS	S	<=0.25	R	>16					S	<=4	R	>8
13275	Community	Escherichia coli	R	>16	I	16/8	S	<=4	S	<=2			S	2			I	0.5			S	<=0.5	S	<=1/4	R	>16	R	>16	S	<=0.25/4							NEG	S	<=0.25	S	<=1					R	>16	S	<=2
13278	Community	Escherichia coli	R	>16	S	8/4	S	<=4	S	<=2			S	1			I	0.5			R	>4	S	<=1/4	R	>16	R	>16	S	<=0.25/4							POS	S	<=0.25	S	2					S	<=4	R	>8
13287	Community	Escherichia coli	S	<=4	S	<=4/2	S	<=4	S	<=2			S	<=0.5			R	>2			S	<=0.5	S	<=1/4	S	<=4	S	<=2	S	<=0.25/4							NEG	S	<=0.25	S	<=1					S	<=4	S	<=2
13297	Community	Escherichia coli	R	>16	S	8/4	S	<=4	R	>8			R	16			R	>2			R	>4	S	<=1/4	R	>16	R	>16	S	<=0.25/4							POS	S	0.5	R	16					S	<=4	S	<=2
13378	Community	Escherichia coli	S	<=4	S	<=4/2	S	<=4	S	<=2			S	<=0.5			S	<=0.125			S	<=0.5	S	<=1/4	S	<=4	S	<=2	S	<=0.25/4							NEG	S	<=0.25	S	<=1					S	<=4	S	<=2
13539	Community	Escherichia coli	R	>16	S	8/4	S	<=4	R	>8			R	>16			R	>2			R	>4	S	<=1/4	R	>16	R	>16	S	<=0.25/4							POS	S	<=0.25	R	>16					S	<=4	R	>8
13573	Community	Escherichia coli	R	>16	S	8/4	S	<=4	S	<=2			S	<=0.5			R	1			S	<=0.5	S	<=1/4	S	<=4	S	<=2	S	<=0.25/4							NEG	S	<=0.25	S	<=1					S	<=4	S	<=2
13579	Community	Escherichia coli	S	<=4	S	<=4/2	S	<=4	S	<=2			S	<=0.5			R	>2			S	<=0.5	S	<=1/4	S	<=4	S	<=2	S	<=0.25/4							NEG	S	<=0.25	S	<=1					S	<=4	S	<=2
13591	Community	Escherichia coli	R	>16	R	>16/8	S	<=4	S	<=2			S	4			I	0.5			S	<=0.5	S	<=1/4	R	16	R	>16	S	0.5/4							POS	S	<=0.25	S	<=1					R	>16	S	<=2
13652	Community	Escherichia coli	S	<=4	S	<=4/2	S	<=4	S	<=2			S	<=0.5			R	1			S	<=0.5	S	<=1/4	S	<=4	S	<=2	S	<=0.25/4							NEG	S	<=0.25	S	<=1					S	<=4	S	<=2
13657	Community	Escherichia coli	R	>16	S	8/4	S	<=4	S	<=2			S	<=0.5			R	>2			S	<=0.5	S	<=1/4	S	<=4	S	<=2	S	<=0.25/4							NEG	S	<=0.25	S	<=1					S	<=4	S	<=2
13743	Community	Escherichia coli	S	<=4	S	<=4/2	S	<=4	S	<=2			S	<=0.5			S	0.25			S	<=0.5	S	<=1/4	S	<=4	S	<=2	S	<=0.25/4							NEG	S	<=0.25	S	<=1					S	<=4	R	>8
13754	LTCH	Escherichia coli	R	>16	I	16/8	I	8	R	>8			R	16			R	>2			R	>4	S	<=1/4	R	>16	R	>16	S	<=0.25/4							POS	S	<=0.25	R	16					S	<=4	R	>8
13764	Community	Escherichia coli	R	>16	S	<=4/2	S	<=4	S	4			S	2			R	>2			R	>4	S	<=1/4	R	>16	R	>16	S	<=0.25/4							POS	S	<=0.25	S	2					S	<=4	S	<=2
13772	Community	Escherichia coli	R	>16	S	8/4	S	<=4	S	<=2			S	<=0.5			I	0.5			S	<=0.5	S	<=1/4	S	<=4	S	<=2	S	<=0.25/4							NEG	S	<=0.25	S	<=1					S	<=4	S	<=2
13810	LTCH	Escherichia coli	R	>16	I	16/8	I	8	R	>8			R	>16			R	>2			R	>4	S	<=1/4	R	>16	R	>16	S	<=0.25/4							POS	S	<=0.25	R	>16					S	<=4	S	<=2
13828	Community	Escherichia coli	R	>16	S	<=4/2	S	<=4	I	8			S	4			R	>2			R	>4	S	<=1/4	R	>16	R	>16	S	<=0.25/4							POS	S	<=0.25	R	16					S	<=4	S	<=2
13835	Community	Escherichia coli	R	>16	R	>16/8	S	<=4	S	<=2			S	4			R	1			S	<=0.5	S	<=1/4	R	>16	R	>16	S	<=0.25/4							POS	S	<=0.25	S	<=1					R	>16	S	<=2
13864	Community	Escherichia coli	R	>16	S	<=4/2	S	<=4	R	>8			I	8			R	>2			R	>4	S	<=1/4	R	>16	R	>16	S	<=0.25/4							POS	S	<=0.25	I	8					S	<=4	S	<=2
13980	Community	Escherichia coli	R	>16	I	16/8	S	<=4	S	<=2			S	<=0.5			I	0.5			S	<=0.5	S	<=1/4	S	<=4	I	4	S	<=0.25/4							NEG	S	<=0.25	S	<=1					S	<=4	S	<=2
13998	Community	Escherichia coli	R	>16	I	16/8	S	<=4	S	<=2			S	2			I	0.5			S	<=0.5	S	<=1/4	R	16	R	>16	S	<=0.25/4							NEG	S	<=0.25	S	<=1					R	>16	S	<=2
14001	Community	Escherichia coli	R	>16	S	8/4	S	<=4	S	<=2			S	<=0.5			R	>2			S	<=0.5	S	2/4	S	<=4	S	<=2	S	<=0.25/4							NEG	S	<=0.25	S	<=1					S	<=4	S	<=2
14122	Community	Escherichia coli	S	<=4	S	<=4/2	S	<=4	S	<=2			S	<=0.5			R	>2			S	<=0.5	S	<=1/4	S	<=4	S	<=2	S	<=0.25/4							NEG	S	<=0.25	S	<=1					S	<=4	S	<=2
14234	Community	Escherichia coli	R	>16	R	>16/8	S	<=4	S	<=2			I	8			S	0.25			S	<=0.5	S	<=1/4	R	>16	R	>16	S	<=0.25/4							NEG	S	<=0.25	S	<=1					R	>16	S	<=2
14236	Community	Escherichia coli	R	>16	I	16/8	S	<=4	R	>8			R	16			R	>2			R	>4	S	<=1/4	R	>16	R	>16	S	<=0.25/4							POS	S	<=0.25	R	16					S	<=4	S	<=2
14254	Community	Escherichia coli	S	<=4	S	<=4/2	S	<=4	S	<=2			S	<=0.5			S	<=0.125			S	<=0.5	S	<=1/4	S	<=4	S	<=2	S	<=0.25/4							NEG	S	<=0.25	S	<=1					S	<=4	S	<=2
14307	Community	Escherichia coli	R	>16	I	16/8	I	8	R	>8			R	16			R	>2			R	>4	S	<=1/4	R	>16	R	>16	S	<=0.25/4							POS	S	<=0.25	I	8					S	8	R	>8
14317	Community	Escherichia coli	R	>16	R	>16/8	S	<=4	S	<=2			S	4			S	<=0.125			S	<=0.5	S	<=1/4	R	16	R	>16	S	<=0.25/4							POS	S	<=0.25	S	<=1					R	>16	S	<=2
14322	Community	Escherichia coli	R	>16	I	16/8	S	<=4	R	>8			R	16			R	>2			R	>4	S	<=1/4	R	>16	R	>16	S	<=0.25/4							POS	S	<=0.25	R	>16					S	<=4	R	>8
14343	Community	Escherichia coli	R	>16	S	8/4	S	<=4	S	4			S	2			I	0.5			R	>4	S	<=1/4	R	>16	R	>16	S	<=0.25/4							POS	S	<=0.25	I	4					S	<=4	R	>8
14348	Community	Escherichia coli	R	>16	S	8/4	S	<=4	S	<=2			S	1			S	0.25			R	>4	S	<=1/4	R	>16	R	>16	S	<=0.25/4							POS	S	<=0.25	I	4					S	<=4	S	<=2
14360	Community	Escherichia coli	R	>16	S	8/4	S	<=4	S	4			S	2			I	0.5			R	>4	S	<=1/4	R	>16	R	>16	S	<=0.25/4							POS	S	<=0.25	S	2					S	<=4	R	>8
14364	LTCH	Escherichia coli	R	>16	I	16/8	I	8	R	>8			R	>16			R	>2			R	>4	S	<=1/4	R	>16	R	>16	S	<=0.25/4							POS	S	<=0.25	R	>16					S	8	S	<=2
14463	Community	Escherichia coli	S	<=4	S	<=4/2	S	<=4	S	<=2			S	<=0.5			S	<=0.125			S	<=0.5	S	<=1/4	S	<=4	S	<=2	S	<=0.25/4							NEG	S	<=0.25	S	<=1					S	<=4	S	<=2
14470	Community	Escherichia coli	S	<=4	S	<=4/2	S	<=4	S	<=2			S	<=0.5			I	0.5			S	<=0.5	S	<=1/4	S	<=4	S	<=2	S	<=0.25/4							NEG	S	<=0.25	S	<=1					S	<=4	S	<=2
14472	Community	Escherichia coli	S	<=4	S	8/4	S	<=4	S	<=2			S	<=0.5			S	<=0.125			S	<=0.5	S	<=1/4	R	16	R	8	S	<=0.25/4							NEG	S	<=0.25	S	<=1					S	<=4	S	<=2
14501	Community	Escherichia coli	S	<=4	S	<=4/2	S	<=4	S	<=2			S	<=0.5			R	>2			S	<=0.5	S	<=1/4	S	<=4	S	<=2	S	<=0.25/4							NEG	S	<=0.25	S	<=1					S	<=4	S	<=2
14502	Community	Escherichia coli	R	>16	S	8/4	S	<=4	I	8			I	8			S	0.25			R	>4	S	<=1/4	R	>16	R	>16	S	<=0.25/4							POS	S	<=0.25	R	>16					S	<=4	S	<=2
14536	Community	Escherichia coli	R	>16	R	>16/8	S	<=4	S	<=2			I	8			R	>2			R	>4	S	<=1/4	R	8	R	>16	S	<=0.25/4							NEG	S	<=0.25	S	<=1					I	16	S	<=2
14568	Community	Escherichia coli	R	>16	S	8/4	S	<=4	S	<=2			S	1			R	>2			R	>4	R	>8/4	R	>16	R	>16	S	<=0.25/4							POS	S	<=0.25	I	4					S	<=4	R	>8
14625	Community	Escherichia coli	R	>16	I	16/8	S	<=4	R	>8			R	16			S	<=0.125			R	>4	S	<=1/4	R	>16	R	>16	S	<=0.25/4							POS	S	<=0.25	R	>16					S	8	S	<=2
14647	Community	Escherichia coli	S	<=4	S	<=4/2	S	<=4	S	<=2			S	<=0.5			R	>2			S	<=0.5	S	<=1/4	S	<=4	S	<=2	S	<=0.25/4							NEG	S	<=0.25	S	<=1					S	<=4	S	<=2
14658	Community	Escherichia coli	R	>16	S	8/4	S	<=4	R	>8			R	>16			I	0.5			R	>4	S	2/4	R	>16	R	>16	S	<=0.25/4							POS	S	<=0.25	R	>16					S	<=4	S	<=2
14691	Community	Escherichia coli	R	>16	S	8/4	S	<=4	S	<=2			S	<=0.5			I	0.5			R	>4	S	<=1/4	R	>16	R	>16	S	<=0.25/4							NEG	S	<=0.25	S	<=1					S	<=4	R	8
14733	Community	Escherichia coli	S	<=4	S	8/4	S	<=4	S	<=2			S	<=0.5			S	<=0.125			S	<=0.5	S	<=1/4	S	<=4	S	<=2	S	<=0.25/4							NEG	S	<=0.25	S	<=1					S	<=4	S	<=2
14871	Community	Escherichia coli	S	<=4	S	8/4	S	<=4	S	<=2			S	<=0.5			S	<=0.125			S	<=0.5	S	<=1/4	I	8	S	<=2	S	<=0.25/4							NEG	S	<=0.25	S	<=1					S	<=4	S	<=2
15022	Community	Escherichia coli	R	>16	S	8/4	S	<=4	S	<=2			S	<=0.5			S	<=0.125			S	<=0.5	S	<=1/4	S	<=4	S	<=2	S	<=0.25/4							NEG	S	<=0.25	S	<=1					S	<=4	S	<=2
15063	Community	Escherichia coli	R	>16	S	8/4	S	<=4	R	>8			R	16			R	1			R	>4	S	<=1/4	R	>16	R	>16	S	0.5/4							POS	S	<=0.25	R	16					S	8	R	>8
15071	Community	Escherichia coli	S	<=4	S	<=4/2	S	<=4	S	<=2			S	<=0.5			S	<=0.125			S	<=0.5	S	<=1/4	S	<=4	S	<=2	S	<=0.25/4							NEG	S	<=0.25	S	<=1					S	<=4	S	<=2
15123	Community	Escherichia coli	R	>16	S	8/4	S	<=4	R	>8			R	16			S	<=0.125			R	>4	S	<=1/4	R	>16	R	>16	S	<=0.25/4							POS	S	<=0.25	R	>16					S	8	S	<=2
15155	Community	Escherichia coli	R	>16	S	8/4	S	<=4	S	<=2			S	<=0.5			S	<=0.125			S	<=0.5	S	<=1/4	S	<=4	S	<=2	S	<=0.25/4							NEG	S	<=0.25	S	<=1					S	<=4	S	<=2
15156	Community	Escherichia coli	S	<=4	S	<=4/2	S	<=4	S	<=2			S	<=0.5			S	0.25			S	<=0.5	S	<=1/4	S	<=4	S	<=2	S	<=0.25/4							NEG	S	<=0.25	S	<=1					S	<=4	S	<=2
15183	Community	Escherichia coli	R	>16	I	16/8	S	<=4	S	<=2			I	8			I	0.5			S	<=0.5	S	<=1/4	R	>16	R	>16	S	<=0.25/4							POS	S	<=0.25	S	<=1					R	>16	S	<=2
15408	Community	Escherichia coli	S	<=4	S	8/4	S	<=4	S	<=2			S	<=0.5			S	<=0.125			S	<=0.5	S	<=1/4	S	<=4	S	<=2	S	<=0.25/4							NEG	S	<=0.25	S	<=1					S	<=4	S	<=2
15428	Community	Escherichia coli	R	>16	S	<=4/2	S	<=4	R	>8			I	8			S	0.25			R	>4	R	8/4	R	>16	R	>16	S	<=0.25/4							POS	S	<=0.25	R	16					S	<=4	S	<=2
15429	Community	Escherichia coli	S	<=4	S	8/4	S	<=4	S	<=2			S	<=0.5			S	<=0.125			S	<=0.5	S	<=1/4	S	<=4	S	<=2	S	<=0.25/4							NEG	S	<=0.25	S	<=1					S	<=4	S	<=2
15453	Community	Escherichia coli	S	<=4	S	8/4	S	<=4	S	<=2			S	<=0.5			S	<=0.125			S	<=0.5	S	<=1/4	S	<=4	S	<=2	S	<=0.25/4							NEG	S	<=0.25	S	<=1					S	<=4	S	<=2
15492	Community	Escherichia coli	R	>16	S	8/4	S	<=4	S	<=2			S	<=0.5			R	>2			S	<=0.5	S	<=1/4	S	<=4	S	<=2	S	<=0.25/4							NEG	S	<=0.25	S	<=1					S	<=4	S	<=2
15526	Community	Escherichia coli	R	>16	S	8/4	S	<=4	S	<=2			S	<=0.5			S	<=0.125			S	<=0.5	S	<=1/4	S	<=4	S	<=2	S	<=0.25/4							NEG	S	<=0.25	S	<=1					S	<=4	S	<=2
15564	Community	Escherichia coli	S	<=4	S	<=4/2	S	<=4	S	<=2			S	<=0.5			R	>2			S	<=0.5	S	<=1/4	S	<=4	S	<=2	S	<=0.25/4							NEG	S	<=0.25	S	<=1					S	<=4	S	<=2
15645	Community	Escherichia coli	R	>16	S	8/4	S	<=4	S	<=2			S	<=0.5			S	0.25			S	<=0.5	S	<=1/4	S	<=4	I	4	S	<=0.25/4							NEG	S	<=0.25	S	<=1	S	<=16	S	<=32	S	<=4	S	<=2
15676	Community	Escherichia coli	R	>16	S	8/4	S	<=4	S	<=2			S	1			R	>2			R	>4	S	<=1/4	R	>16	R	>16	S	<=0.25/4							POS	S	<=0.25	I	4					I	16	S	<=2
15874	Community	Escherichia coli	R	>16	I	16/8	S	<=4	R	>8			R	16			R	>2			R	>4	S	<=1/4	R	>16	R	>16	S	<=0.25/4							POS	S	<=0.25	R	>16					I	16	R	>8
15889	Community	Escherichia coli	S	<=4	S	<=4/2	S	<=4	S	<=2			S	<=0.5			S	<=0.125			S	<=0.5	S	<=1/4	S	<=4	S	<=2	S	<=0.25/4							NEG	S	<=0.25	S	<=1					S	<=4	S	<=2
15898	Community	Escherichia coli	R	>16	I	16/8	S	<=4	R	>8			R	16			R	>2			R	>4	S	<=1/4	R	>16	R	>16	S	<=0.25/4							POS	S	<=0.25	R	>16					S	8	S	<=2
15961	Community	Escherichia coli	R	>16	S	8/4	S	<=4	I	8			S	4			S	0.25			R	>4	S	<=1/4	R	>16	R	>16	S	<=0.25/4							POS	S	<=0.25	I	8					S	<=4	S	<=2
15978	Community	Escherichia coli	S	<=4	S	<=4/2	S	<=4	S	<=2			S	<=0.5			S	<=0.125			S	<=0.5	S	<=1/4	S	<=4	S	<=2	S	<=0.25/4							NEG	S	<=0.25	S	<=1					S	<=4	S	<=2
38	Community	Klebsiella pneumoniae	R	16			S	<=4	S	<=1			S	<=0.5			S	<=0.125			S	<=0.5			S	<=4	S	<=2									NEG	S	<=0.25	S	<=1					S	<=4	S	<=2
324	Community	Klebsiella pneumoniae	R	>16			S	<=4	S	<=1			S	<=0.5			S	<=0.125			S	<=0.5			S	<=4	S	<=2									NEG	S	<=0.25	S	<=1					S	<=4	S	<=2
495	Community	Klebsiella pneumoniae	R	>16			S	<=4	S	<=1			S	<=0.5			S	<=0.125			S	<=0.5			S	<=4	S	<=2									NEG	S	<=0.25	S	<=1					S	<=4	S	<=2
550	Community	Klebsiella pneumoniae	R	>16			S	<=4	S	<=1			S	<=0.5			S	<=0.125			S	<=0.5			S	<=4	S	<=2									NEG	S	<=0.25	S	<=1					S	<=4	S	<=2
582	Community	Klebsiella pneumoniae	R	>16			S	<=4	S	<=1			S	<=0.5			S	<=0.125			S	<=0.5			S	<=4	S	<=2									NEG	S	<=0.25	S	<=1					S	<=4	S	<=2
685	Community	Klebsiella pneumoniae	R	16			S	<=4	S	<=1			S	<=0.5			S	<=0.125			S	<=0.5			S	<=4	S	<=2									NEG	S	<=0.25	S	<=1					S	<=4	S	<=2
687	Community	Klebsiella pneumoniae	R	>16			S	<=4	S	<=1			S	<=0.5			S	<=0.125			S	<=0.5			S	<=4	S	<=2									NEG	S	<=0.25	S	<=1					S	<=4	S	<=2
710	Community	Klebsiella pneumoniae	R	>16			S	<=4	S	<=1			S	<=0.5			S	<=0.125			S	<=0.5			S	<=4	S	<=2									NEG	S	<=0.25	S	<=1					S	<=4	S	<=2
714	Community	Klebsiella pneumoniae	R	16			S	<=4	S	<=1			S	<=0.5			S	<=0.125			S	<=0.5			S	<=4	S	<=2									NEG	S	<=0.25	S	<=1					S	<=4	S	<=2
906	Community	Klebsiella pneumoniae	R	8			S	<=4	S	<=1			S	<=0.5			S	<=0.125			S	<=0.5			S	<=4	S	<=2									NEG	S	<=0.25	S	<=1					S	<=4	S	<=2
1189	Community	Klebsiella pneumoniae	R	>16			S	<=4	S	<=1			S	<=0.5			R	>2			S	<=0.5			S	<=4	S	<=2									NEG	S	<=0.25	S	<=1					S	<=4	S	<=2
1222	Community	Klebsiella pneumoniae	R	16			S	<=4	S	<=1			S	<=0.5			S	<=0.125			S	<=0.5			S	<=4	S	<=2									NEG	S	<=0.25	S	<=1					S	<=4	S	<=2
1253	Community	Klebsiella pneumoniae	R	>16			S	<=4	S	<=1			S	<=0.5			S	<=0.125			S	<=0.5			S	<=4	S	<=2									NEG	S	<=0.25	S	<=1					S	<=4	S	<=2
1355	Community	Klebsiella pneumoniae	R	>16			S	<=4	S	<=1			S	<=0.5			S	<=0.125			S	<=0.5			S	<=4	S	<=2									NEG	S	<=0.25	S	<=1					S	<=4	S	<=2
1476	Community	Klebsiella pneumoniae	R	>16			S	<=4	S	<=1			S	<=0.5			S	<=0.125			S	<=0.5			S	<=4	S	<=2									NEG	S	<=0.25	S	<=1					S	<=4	S	<=2
1906	Community	Klebsiella pneumoniae	R	16			S	<=4	S	<=1			S	<=0.5			S	<=0.125			S	<=0.5			S	<=4	S	<=2									NEG	S	<=0.25	S	<=1					S	<=4	S	<=2
2438	Community	Klebsiella pneumoniae	R	>16			S	8	R	>16			R	>16			R	>2			R	>4			R	>16	R	>16									POS	S	0.5	R	>16					S	<=4	S	<=2
2487	Community	Klebsiella pneumoniae	R	16			S	<=4	S	<=1			S	<=0.5			S	<=0.125			S	<=0.5			S	<=4	S	<=2									NEG	S	<=0.25	S	<=1					S	<=4	S	<=2
2533	Community	Klebsiella pneumoniae	R	>16			S	<=4	S	<=1			S	<=0.5			S	<=0.125			S	<=0.5			S	<=4	S	<=2									NEG	S	<=0.25	S	<=1					S	<=4	S	<=2
2962	Community	Klebsiella pneumoniae	R	>16			S	<=4	S	<=1			S	<=0.5			S	<=0.125			S	<=0.5			I	16	S	<=2									NEG	S	<=0.25	S	<=1					I	16	S	<=2
3413	Community	Klebsiella pneumoniae	R	>16			S	<=4	S	<=1			S	<=0.5			S	<=0.125			S	<=0.5			S	<=4	S	<=2									NEG	S	<=0.25	S	<=1					S	<=4	S	<=2
3546	Community	Klebsiella pneumoniae	R	>16			S	<=4	S	<=1			S	<=0.5			S	<=0.125			S	<=0.5			S	<=4	S	<=2									NEG	S	<=0.25	S	<=1					S	<=4	S	<=2
3724	Community	Klebsiella pneumoniae	R	>16			S	<=4	S	<=1			S	<=0.5			S	<=0.125			S	<=0.5			S	<=4	S	<=2									NEG	S	<=0.25	S	<=1					S	<=4	S	<=2
3753	Community	Klebsiella pneumoniae	R	>16			S	<=4	S	<=1			S	<=0.5			S	<=0.125			S	<=0.5			S	<=4	S	<=2									NEG	S	<=0.25	S	<=1					S	<=4	S	<=2
4090	Community	Klebsiella pneumoniae	R	8			S	<=4	S	<=1			S	<=0.5			S	<=0.125			S	<=0.5			S	<=4	S	<=2									NEG	S	0.5	S	<=1					S	<=4	S	<=2
4111	Community	Klebsiella pneumoniae	R	>16			S	<=4	S	<=1			S	<=0.5			S	<=0.125			S	<=0.5			S	<=4	S	<=2									NEG	S	<=0.25	S	<=1					S	<=4	S	<=2
4146	Community	Klebsiella pneumoniae	R	16			S	<=4	S	<=1			S	<=0.5			S	<=0.125			S	<=0.5			S	<=4	S	<=2									NEG	S	<=0.25	S	<=1					S	<=4	S	<=2
4260	Community	Klebsiella pneumoniae	R	>16			S	<=4	S	<=1			S	<=0.5			S	<=0.125			S	<=0.5			S	<=4	S	<=2									NEG	S	<=0.25	S	<=1					S	<=4	S	<=2
4550	Community	Klebsiella pneumoniae	R	>16			S	<=4	R	>16			R	16			R	>2			R	>4			R	>16	R	>16									POS	S	<=0.25	R	>16					S	<=4	S	<=2
4628	Community	Klebsiella pneumoniae	R	16			S	<=4	S	<=1			S	<=0.5			S	<=0.125			S	<=0.5			S	<=4	S	<=2									NEG	S	0.5	S	2					S	<=4	S	<=2
4641	Community	Klebsiella pneumoniae	R	>16			S	<=4	S	<=1			S	<=0.5			S	<=0.125			S	<=0.5			S	<=4	S	<=2									NEG	S	<=0.25	S	<=1					S	<=4	S	<=2
4780	Community	Klebsiella pneumoniae	R	>16			S	<=4	S	<=1			S	<=0.5			S	<=0.125			S	<=0.5			S	<=4	S	<=2									NEG	S	<=0.25	S	<=1					S	<=4	S	<=2
5033	Community	Klebsiella pneumoniae	R	16			S	<=4	S	<=1			S	<=0.5			S	<=0.125			S	<=0.5			S	<=4	S	<=2									NEG	S	<=0.25	S	<=1					S	<=4	S	<=2
5169	Community	Klebsiella pneumoniae	R	>16			S	<=4	S	<=1			S	<=0.5			S	<=0.125			S	<=0.5			S	<=4	S	<=2									NEG	S	<=0.25	S	<=1					S	<=4	S	<=2
5364	Community	Klebsiella pneumoniae	R	>16			S	<=4	S	<=1			S	<=0.5			I	0.5			S	<=0.5			S	<=4	S	<=2									NEG	S	<=0.25	S	<=1					S	<=4	S	<=2
5537	Community	Klebsiella pneumoniae	R	16			S	<=4	S	<=1			S	<=0.5			S	<=0.125			S	<=0.5			S	<=4	S	<=2									NEG	S	<=0.25	S	<=1					S	<=4	S	<=2
5549	Community	Klebsiella pneumoniae	R	>16			S	<=4	S	<=1			S	<=0.5			S	<=0.125			S	<=0.5			S	8	I	4									NEG	S	<=0.25	S	<=1					S	<=4	S	<=2
5596	Community	Klebsiella pneumoniae	R	>16			S	<=4	S	<=1			S	<=0.5			S	<=0.125			S	<=0.5			S	<=4	S	<=2									NEG	S	<=0.25	S	<=1					S	<=4	S	<=2
5807	Community	Klebsiella pneumoniae	R	>16			S	<=4	S	<=1			S	<=0.5			S	<=0.125			S	<=0.5			S	<=4	S	<=2									NEG	S	<=0.25	S	<=1					S	<=4	S	<=2
5863	LTCH	Klebsiella pneumoniae	R	>16			S	8	R	>16			R	>16			R	>2			R	>4			R	>16	R	>16									NEG	R	>1	R	>16					R	>16	R	>8
6144	Community	Klebsiella pneumoniae	R	>16			S	<=4	R	>16			R	>16			R	1			R	>4			R	>16	R	>16									POS	S	<=0.25	R	>16					S	<=4	S	<=2
6229	Community	Klebsiella pneumoniae	R	>16			S	<=4	R	>16			R	>16			S	<=0.125			R	>4			R	>16	R	>16									POS	S	<=0.25	R	16					S	<=4	S	<=2
6294	Community	Klebsiella pneumoniae	R	>16			S	<=4	S	<=1			S	<=0.5			S	<=0.125			S	<=0.5			S	<=4	S	<=2									NEG	S	<=0.25	S	<=1					S	<=4	S	<=2
6418	Community	Klebsiella pneumoniae	R	>16			S	<=4	S	<=1			S	<=0.5			S	<=0.125			S	<=0.5			S	<=4	S	<=2									NEG	S	<=0.25	S	<=1					S	<=4	S	<=2
6541	Community	Klebsiella pneumoniae	R	>16			S	<=4	R	>16			R	>16			R	>2			R	>4			R	>16	R	>16									NEG	R	>1	R	>16					R	>16	R	>8
6692	Community	Klebsiella pneumoniae	R	>16			S	<=4	S	<=1			S	<=0.5			S	<=0.125			S	<=0.5			S	<=4	S	<=2									NEG	S	<=0.25	S	<=1					S	<=4	S	<=2
6982	Community	Klebsiella pneumoniae	R	>16			S	<=4	S	<=1			S	<=0.5			S	<=0.125			S	<=0.5			S	<=4	S	<=2									NEG	S	<=0.25	S	<=1					S	<=4	S	<=2
7468	Community	Klebsiella pneumoniae	R	>16			S	<=4	R	>16			R	>16			R	1			R	>4			R	>16	R	>16									POS	S	0.5	R	>16					S	<=4	S	<=2
7576	Community	Klebsiella pneumoniae	R	>16			S	<=4	S	<=1			S	<=0.5			I	0.5			S	<=0.5			S	<=4	S	<=2									NEG	S	<=0.25	S	<=1					S	<=4	S	<=2
7590	LTCH	Klebsiella pneumoniae	R	>16			S	<=4	R	>16			R	>16			R	>2			R	>4			R	>16	R	>16									NEG	R	>1	R	>16					R	>16	R	>8
7740	Community	Klebsiella pneumoniae	R	>16			S	<=4	S	<=1			S	<=0.5			S	<=0.125			S	<=0.5			S	<=4	S	<=2									NEG	S	<=0.25	S	<=1					S	<=4	S	<=2
7973	Community	Klebsiella pneumoniae	R	<=4	S	<=4/2	S	<=4	S	<=2			S	<=0.5			S	<=0.125			S	<=0.5	S	<=1/4	S	<=4	S	<=2	S	<=0.25/4							NEG	S	<=0.25	S	<=1					S	<=4	S	<=2
8164	Community	Klebsiella pneumoniae	R	>16	S	<=4/2	S	<=4	S	<=2			S	<=0.5			S	<=0.125			S	<=0.5	S	<=1/4	S	<=4	S	<=2	S	0.5/4							NEG	S	<=0.25	S	<=1					S	<=4	S	<=2
8207	Community	Klebsiella pneumoniae	R	>16	S	<=4/2	S	<=4	S	<=2			S	<=0.5			S	<=0.125			S	<=0.5	S	<=1/4	S	<=4	S	<=2	S	<=0.25/4							NEG	S	<=0.25	S	<=1					S	<=4	S	<=2
8210	Community	Klebsiella pneumoniae	R	16	S	<=4/2	S	<=4	S	<=2			S	<=0.5			S	<=0.125			S	<=0.5	S	<=1/4	S	<=4	S	<=2	S	<=0.25/4							NEG	S	<=0.25	S	<=1					S	<=4	S	<=2
8497	Community	Klebsiella pneumoniae	R	>16	S	8/4	S	<=4	R	>8			R	16			I	0.5			R	>4	S	<=1/4	R	>16	R	>16	S	0.5/4							POS	S	<=0.25	R	>16					S	<=4	S	<=2
8766	Community	Klebsiella pneumoniae	R	>16	I	16/8	S	<=4	R	>8			R	>16			R	>2			R	>4	I	4/4	R	>16	R	>16	S	1/4							POS	S	<=0.25	R	>16					S	<=4	S	<=2
9132	Community	Klebsiella pneumoniae	R	<=4	S	<=4/2	S	<=4	S	<=2			S	<=0.5			S	<=0.125			S	<=0.5	S	<=1/4	S	<=4	S	<=2	S	<=0.25/4							NEG	S	<=0.25	S	<=1					S	<=4	S	<=2
9182	Community	Klebsiella pneumoniae	R	>16	S	<=4/2	S	<=4	S	<=2			S	<=0.5			S	<=0.125			S	<=0.5	S	<=1/4	S	<=4	S	<=2	S	0.5/4							NEG	S	<=0.25	S	<=1					S	<=4	S	<=2
9184	Community	Klebsiella pneumoniae	R	>16	S	<=4/2	S	<=4	S	<=2			S	<=0.5			S	0.25			S	<=0.5	S	<=1/4	I	8	S	<=2	S	0.5/4							NEG	S	<=0.25	S	<=1					S	8	S	<=2
9494	Community	Klebsiella pneumoniae	R	<=4	S	<=4/2	S	<=4	S	<=2			S	<=0.5			S	<=0.125			S	<=0.5	S	<=1/4	S	<=4	S	<=2	S	<=0.25/4							NEG	S	<=0.25	S	<=1					S	<=4	S	<=2
9535	Community	Klebsiella pneumoniae	R	>16	S	8/4	S	<=4	R	>8			R	>16			R	2			R	>4	S	<=1/4	R	>16	R	>16	S	1/4							POS	S	<=0.25	R	16					S	<=4	S	<=2
9536	Community	Klebsiella pneumoniae	R	8	S	<=4/2	S	<=4	S	<=2			S	<=0.5			S	<=0.125			S	<=0.5	S	<=1/4	S	<=4	S	<=2	S	0.5/4							NEG	S	<=0.25	S	<=1					S	<=4	S	<=2
9602	Community	Klebsiella pneumoniae	R	8	S	<=4/2	S	<=4	S	<=2			S	<=0.5			S	<=0.125			S	<=0.5	S	<=1/4	S	<=4	S	<=2	S	0.5/4							NEG	S	<=0.25	S	<=1					S	<=4	S	<=2
9703	Community	Klebsiella pneumoniae	R	>16	S	8/4	S	<=4	R	>8			R	>16			R	1			R	>4	R	>8/4	R	>16	R	>16	S	0.5/4							POS	S	<=0.25	R	16					S	<=4	S	<=2
9831	Community	Klebsiella pneumoniae	R	>16	S	<=4/2	S	<=4	S	<=2			S	<=0.5			I	0.5			S	<=0.5	S	<=1/4	I	8	S	<=2	S	<=0.25/4							NEG	S	<=0.25	S	<=1					S	8	S	<=2
9891	Community	Klebsiella pneumoniae	R	8	S	<=4/2	S	<=4	S	<=2			S	<=0.5			S	<=0.125			S	<=0.5	S	<=1/4	S	<=4	S	<=2	S	0.5/4							NEG	S	<=0.25	S	<=1					S	<=4	S	<=2
10004	Community	Klebsiella pneumoniae	R	>16	S	<=4/2	S	<=4	S	<=2			S	<=0.5			S	<=0.125			S	<=0.5	S	<=1/4	S	<=4	S	<=2	S	<=0.25/4							NEG	S	<=0.25	S	<=1					S	<=4	S	<=2
10035	Community	Klebsiella pneumoniae	R	>16	S	8/4	S	<=4	R	>8			R	16			R	1			R	>4	S	<=1/4	R	>16	R	>16	S	0.5/4							POS	S	<=0.25	R	>16					S	<=4	S	<=2
10076	Community	Klebsiella pneumoniae	R	>16	I	16/8	S	<=4	R	>8			R	>16			R	>2			R	>4	S	2/4	R	>16	R	>16	S	1/4							POS	S	<=0.25	R	>16					S	<=4	R	>8
10191	Community	Klebsiella pneumoniae	R	16	S	<=4/2	S	<=4	S	<=2			S	<=0.5			S	<=0.125			S	<=0.5	S	<=1/4	S	<=4	S	<=2	S	<=0.25/4							NEG	S	<=0.25	S	<=1					S	<=4	S	<=2
10242	Community	Klebsiella pneumoniae	R	>16	S	8/4	S	<=4	R	>8			R	16			R	>2			R	>4	S	<=1/4	R	>16	R	>16	S	0.5/4							POS	S	<=0.25	R	>16					S	<=4	S	<=2
10479	Community	Klebsiella pneumoniae	R	16	S	<=4/2	S	<=4	S	<=2			S	<=0.5			S	<=0.125			S	<=0.5	S	<=1/4	S	<=4	S	<=2	S	<=0.25/4							NEG	S	<=0.25	S	<=1					S	<=4	S	<=2
10593	Community	Klebsiella pneumoniae	R	<=4	S	<=4/2	S	<=4	S	<=2			S	<=0.5			S	<=0.125			S	<=0.5	S	<=1/4	S	<=4	S	<=2	S	<=0.25/4							NEG	S	<=0.25	S	<=1					S	<=4	S	<=2
10867	Community	Klebsiella pneumoniae	R	>16	S	8/4	S	<=4	S	<=2			S	<=0.5			R	>2			S	<=0.5	S	<=1/4	S	<=4	S	<=2	S	<=0.25/4							NEG	S	<=0.25	S	<=1					S	<=4	S	<=2
11027	Community	Klebsiella pneumoniae	R	>16	S	<=4/2	S	<=4	S	<=2			S	<=0.5			S	<=0.125			S	<=0.5	S	<=1/4	S	<=4	S	<=2	S	<=0.25/4							NEG	S	<=0.25	S	<=1					S	<=4	S	<=2
11241	Community	Klebsiella pneumoniae	R	>16	S	<=4/2	S	<=4	S	<=2			S	<=0.5			S	<=0.125			S	<=0.5	S	<=1/4	R	>16	R	<=2	S	<=0.25/4							NEG	S	<=0.25	S	<=1					S	<=4	S	<=2
11353	Community	Klebsiella pneumoniae	R	>16	S	<=4/2	S	<=4	S	<=2			S	<=0.5			S	<=0.125			S	<=0.5	S	<=1/4	S	<=4	S	<=2	S	0.5/4							NEG	S	<=0.25	S	<=1					S	<=4	S	<=2
11363	Community	Klebsiella pneumoniae	R	>16	S	<=4/2	S	<=4	S	<=2			S	<=0.5			S	<=0.125			S	<=0.5	S	<=1/4	S	<=4	S	<=2	S	0.5/4							NEG	S	<=0.25	S	<=1					S	<=4	S	<=2
11611	Community	Klebsiella pneumoniae	R	>16	S	<=4/2	S	<=4	S	<=2			S	<=0.5			R	1			S	<=0.5	S	<=1/4	S	<=4	S	<=2	S	0.5/4							NEG	S	<=0.25	S	<=1					S	<=4	S	<=2
11686	Community	Klebsiella pneumoniae	R	16	S	<=4/2	S	<=4	S	<=2			S	<=0.5			S	<=0.125			S	<=0.5	S	<=1/4	S	<=4	S	<=2	S	<=0.25/4							NEG	S	<=0.25	S	<=1					S	<=4	S	<=2
11876	Community	Klebsiella pneumoniae	R	>16	S	<=4/2	S	<=4	S	<=2			S	<=0.5			S	<=0.125			S	<=0.5	S	<=1/4	S	<=4	S	<=2	S	0.5/4							NEG	S	<=0.25	S	<=1					S	<=4	S	<=2
11991	Community	Klebsiella pneumoniae	R	>16	S	8/4	S	<=4	S	4			S	2			S	<=0.125			R	>4	S	<=1/4	R	>16	R	>16	S	<=0.25/4							POS	S	<=0.25	I	8					S	<=4	S	<=2
12576	Community	Klebsiella pneumoniae	R	16	S	<=4/2	S	<=4	S	<=2			S	<=0.5			I	0.5			S	<=0.5	S	<=1/4	S	<=4	S	<=2	S	<=0.25/4							NEG	S	<=0.25	S	<=1					S	<=4	S	<=2
12652	Community	Klebsiella pneumoniae	R	16	S	<=4/2	S	<=4	S	<=2			S	<=0.5			S	<=0.125			S	<=0.5	S	<=1/4	S	<=4	S	<=2	S	<=0.25/4							NEG	S	<=0.25	S	<=1					S	<=4	S	<=2
13225	Community	Klebsiella pneumoniae	R	>16	R	>16/8	S	<=4	R	>8			R	>16			R	>2			R	>4	R	>8/4	R	>16	R	>16	S	0.5/4							NEG	R	>1	R	>16					R	>16	S	<=2
13287	Community	Klebsiella pneumoniae	R	>16	S	<=4/2	S	<=4	S	<=2			S	<=0.5			S	<=0.125			S	<=0.5	S	<=1/4	S	<=4	S	<=2	S	0.5/4							NEG	S	<=0.25	S	<=1					S	<=4	S	<=2
13548	LTCH	Klebsiella pneumoniae	R	>16	I	16/8	S	<=4	R	>8			R	>16			R	>2			R	>4	S	2/4	R	>16	R	>16	S	1/4							POS	S	<=0.25	R	>16					S	<=4	R	>8
13573	Community	Klebsiella pneumoniae	R	>16	S	<=4/2	S	<=4	S	<=2			S	<=0.5			S	<=0.125			S	<=0.5	S	<=1/4	S	<=4	S	<=2	S	0.5/4							NEG	S	<=0.25	S	<=1					S	<=4	S	<=2
13591	Community	Klebsiella pneumoniae	R	16	S	<=4/2	S	<=4	S	<=2			S	<=0.5			S	<=0.125			S	<=0.5	S	<=1/4	S	<=4	S	<=2	S	0.5/4							NEG	S	<=0.25	S	<=1					S	<=4	S	<=2
13660	Community	Klebsiella pneumoniae	R	>16	S	8/4	S	<=4	S	<=2			S	<=0.5			S	<=0.125			S	<=0.5	S	<=1/4	S	<=4	I	4	S	<=0.25/4							NEG	S	<=0.25	S	<=1					S	<=4	S	<=2
13687	Community	Klebsiella pneumoniae	R	8	S	<=4/2	S	<=4	S	<=2			S	<=0.5			S	<=0.125			S	<=0.5	S	<=1/4	S	<=4	S	<=2	S	0.5/4							NEG	S	<=0.25	S	<=1					S	<=4	S	<=2
13811	Community	Klebsiella pneumoniae	R	16	S	<=4/2	S	<=4	S	<=2			S	<=0.5			S	<=0.125			S	<=0.5	S	<=1/4	S	<=4	S	<=2	S	<=0.25/4							NEG	S	<=0.25	S	<=1					S	<=4	S	<=2
13921	Community	Klebsiella pneumoniae	R	>16	S	<=4/2	S	<=4	S	<=2			S	<=0.5			S	0.25			S	<=0.5	S	<=1/4	I	8	S	<=2	S	<=0.25/4							NEG	S	<=0.25	S	<=1					S	8	S	<=2
14452	Community	Klebsiella pneumoniae	R	>16	S	<=4/2	S	<=4	S	<=2			S	<=0.5			S	<=0.125			S	<=0.5	S	<=1/4	S	<=4	S	<=2	S	0.5/4							NEG	S	<=0.25	S	<=1					S	<=4	S	<=2
14473	Community	Klebsiella pneumoniae	R	>16	S	<=4/2	S	<=4	S	<=2			S	<=0.5			S	<=0.125			S	<=0.5	S	<=1/4	S	<=4	S	<=2	S	<=0.25/4							NEG	S	<=0.25	S	<=1					S	<=4	S	<=2
14491	Community	Klebsiella pneumoniae	R	>16	S	<=4/2	S	<=4	S	<=2			S	<=0.5			S	<=0.125			S	<=0.5	S	<=1/4	S	<=4	S	<=2	S	0.5/4							NEG	S	<=0.25	S	<=1					S	<=4	S	<=2
14515	Community	Klebsiella pneumoniae	R	>16	S	<=4/2	S	<=4	S	<=2			S	<=0.5			S	<=0.125			S	<=0.5	S	<=1/4	S	<=4	S	<=2	S	0.5/4							NEG	S	<=0.25	S	<=1					S	<=4	S	<=2
14567	Community	Klebsiella pneumoniae	R	>16	S	<=4/2	S	<=4	S	<=2			S	<=0.5			S	<=0.125			S	<=0.5	S	<=1/4	S	<=4	S	<=2	S	<=0.25/4							NEG	S	<=0.25	S	<=1					S	<=4	S	<=2
14633	Community	Klebsiella pneumoniae	R	>16	S	<=4/2	S	<=4	S	<=2			R	16			S	<=0.125			R	>4	S	<=1/4	R	>16	S	<=2	S	0.5/4							NEG	S	<=0.25	I	4					S	<=4	S	<=2
14733	Community	Klebsiella pneumoniae	R	>16	S	<=4/2	S	<=4	S	<=2			S	<=0.5			S	<=0.125			S	<=0.5	S	<=1/4	S	<=4	S	<=2	S	0.5/4							NEG	S	<=0.25	S	<=1					S	<=4	S	<=2
14861	Community	Klebsiella pneumoniae	R	16	S	<=4/2	S	<=4	S	<=2			S	<=0.5			S	<=0.125			S	<=0.5	S	<=1/4	S	<=4	S	<=2	S	<=0.25/4							NEG	S	<=0.25	S	<=1					S	<=4	S	<=2
15057	Community	Klebsiella pneumoniae	R	>16	S	<=4/2	S	<=4	S	<=2			S	<=0.5			S	0.25			S	<=0.5	S	<=1/4	I	8	S	<=2	S	<=0.25/4							NEG	S	<=0.25	S	<=1					S	8	S	<=2
15088	LTCH	Klebsiella pneumoniae	R	>16	S	8/4	S	<=4	S	<=2			S	<=0.5			R	>2			S	<=0.5	S	<=1/4	S	<=4	S	<=2	S	0.5/4							NEG	S	<=0.25	S	<=1					S	<=4	S	<=2
15098	Community	Klebsiella pneumoniae	R	>16	S	8/4	S	<=4	S	<=2			S	1			R	1			R	>4	S	<=1/4	R	>16	R	>16	S	0.5/4							POS	S	<=0.25	S	2					S	<=4	S	<=2
15147	Community	Klebsiella pneumoniae	R	>16	S	8/4	S	<=4	S	<=2			S	1			S	0.25			S	<=0.5	S	<=1/4	R	>16	R	8	S	1/4							NEG	S	<=0.25	S	<=1					R	>16	S	<=2
15198	Community	Klebsiella pneumoniae	R	16	S	<=4/2	S	<=4	S	<=2			S	<=0.5			I	0.5			S	<=0.5	S	<=1/4	S	<=4	S	<=2	S	<=0.25/4							NEG	S	<=0.25	S	<=1					S	<=4	S	<=2
15300	Community	Klebsiella pneumoniae	R	>16	R	>16/8	S	<=4	R	>8			R	>16			R	>2			R	>4	R	>8/4	R	>16	R	>16	S	4/4							NEG	R	>1	R	>16					R	>16	R	>8
15312	Community	Klebsiella pneumoniae	R	>16	I	16/8	S	<=4	R	>8			R	>16			R	>2			R	>4	R	>8/4	R	>16	R	>16	S	<=0.25/4							POS	I	1	S	2					R	>16	S	<=2
15636	Community	Klebsiella pneumoniae	R	>16	S	8/4	S	<=4	R	>8			R	>16			R	1			R	>4	S	2/4	R	>16	R	>16	S	1/4							POS	S	0.5	R	>16					S	<=4	S	<=2
15687	Community	Klebsiella pneumoniae	R	>16	S	<=4/2	S	<=4	S	<=2			S	<=0.5			S	<=0.125			S	<=0.5	S	<=1/4	S	<=4	S	<=2	S	1/4							NEG	S	<=0.25	S	<=1					S	<=4	S	<=2
15735	Community	Klebsiella pneumoniae	R	>16	S	<=4/2	S	<=4	S	<=2			S	<=0.5			S	<=0.125			S	<=0.5	S	<=1/4	S	<=4	S	<=2	S	<=0.25/4							NEG	S	<=0.25	S	<=1					S	<=4	S	<=2
15893	Community	Klebsiella pneumoniae	R	>16	S	8/4	S	<=4	R	>8			R	>16			S	<=0.125			R	>4	S	<=1/4	R	>16	R	>16	S	0.5/4							POS	S	0.5	R	16					S	<=4	S	<=2
15936	Community	Klebsiella pneumoniae	R	>16	S	8/4	S	<=4	R	>8			R	>16			R	1			R	>4	S	<=1/4	R	>16	R	>16	S	1/4							POS	S	<=0.25	R	>16					S	<=4	S	<=2
15973	Community	Klebsiella pneumoniae	R	>16	I	16/8	S	<=4	S	<=2			S	1			S	<=0.125			S	<=0.5	S	<=1/4	S	<=4	R	8	S	0.5/4							NEG	S	<=0.25	S	<=1					S	<=4	S	<=2
550	Community	Pseudomonas aeruginosa					S	8	S	2			S	<=0.5			S	<=0.125																						S	<=1							S	4
1284	Community	Pseudomonas aeruginosa					S	<=4	S	2			S	2			S	<=0.125		<=1																				S	<=1							S	<=2
2512	Community	Pseudomonas aeruginosa					S	<=4	R	>16			R	>16			R	>2		<=1																				S	2							R	>8
4215	Community	Pseudomonas aeruginosa					S	<=4	I	16			R	>16			S	<=0.125		<=1																				R	16							S	<=2
5590	Community	Pseudomonas aeruginosa					S	<=4	S	8			S	4			S	<=0.125		<=1																				S	4							S	<=2
6186	LTCH	Pseudomonas aeruginosa					R	>32	R	>16			R	>16			R	>2		<=1																				R	>16							R	>8
8148	LTCH	Pseudomonas aeruginosa							R	>8			R	>16			R	>2		<=1			R	>8/4					R	>8/4										R	>16
8640	Community	Pseudomonas aeruginosa							R	>8			R	>16			R	>2		<=1			R	>8/4					R	>8/4										R	>16
8888	Community	Pseudomonas aeruginosa							S	8			S	8			S	0.25		<=1			S	<=1/4					S	2/4										S	4
9161	LTCH	Pseudomonas aeruginosa							S	8			S	4			S	0.25		<=1			S	<=1/4					S	2/4										S	4
13473	Community	Pseudomonas aeruginosa							S	8			S	2			S	<=0.125		<=1			S	<=1/4					S	2/4										S	4
15014	Community	Pseudomonas aeruginosa							S	4			S	2			S	<=0.125		<=1			S	<=1/4					S	2/4										S	2
15079	Community	Pseudomonas aeruginosa							S	8			S	2			R	>2		<=1			S	<=1/4					S	2/4										S	4
15295	Community	Pseudomonas aeruginosa							S	8			S	4			S	<=0.125		<=1			S	<=1/4					S	2/4										S	4
15496	Community	Pseudomonas aeruginosa							S	8			S	2			S	0.25		<=1			S	<=1/4					S	2/4										S	4
110	Community	Staphylococcus aureus									S	4			S	0.25	S	<=0.5													S	<=0.5	S	<=0.5	S	<=0.25												S	1
839	Community	Staphylococcus aureus									S	4			S	<=0.125	R	>2													S	<=0.5	S	<=0.5	S	<=0.25												S	<=0.5
1969	Community	Staphylococcus aureus									S	8			S	0.25	S	<=0.5													S	<=0.5	S	<=0.5	S	0.5												S	<=0.5
2499	Community	Staphylococcus aureus									S	4			S	<=0.125	S	<=0.5													S	<=0.5	S	<=0.5	S	<=0.25												S	1
3347	Community	Staphylococcus aureus									S	8			S	0.25	S	<=0.5													S	<=0.5	S	<=0.5	S	<=0.25												S	1
3753	Community	Staphylococcus aureus									S	4			R	<=0.125	R	>2													S	<=0.5	S	<=0.5	R	>4												R	>8
4232	Community	Staphylococcus aureus									S	4			S	<=0.125	S	<=0.5													S	<=0.5	S	<=0.5	S	<=0.25												S	1
4969	Community	Staphylococcus aureus									S	8			S	0.25	S	<=0.5													S	<=0.5	S	1	S	0.5												S	<=0.5
5374	Community	Staphylococcus aureus									I	16			R	<=0.125	R	>2													S	<=0.5	S	<=0.5	R	>4												R	>8
6470	Community	Staphylococcus aureus									S	4			R	0.25	R	>2													S	<=0.5	S	<=0.5	R	>4												S	<=0.5
6756	LTCH	Staphylococcus aureus													R	<=0.125	R	>2													S	<=0.5	S	<=0.5	R	>4												R	>8
7131	Community	Staphylococcus aureus													S	<=0.125	S	<=0.5													S	<=0.5	S	<=0.5	S	<=0.25												S	<=0.5
7176	Community	Staphylococcus aureus													R	0.25	R	>2													S	4	S	<=0.5	R	>4												S	4
7779	Community	Staphylococcus aureus													S	0.25	S	<=0.5													S	<=0.5	S	<=0.5	S	<=0.25										S	<=2	S	1
7869	Community	Staphylococcus aureus													S	<=0.125	S	<=0.5													S	<=0.5	S	<=0.5	S	<=0.25										S	4	S	<=0.5
7931	Community	Staphylococcus aureus													R	<=0.125	R	>2													S	<=0.5	S	<=0.5	R	>4										R	>8	R	>8
8149	Community	Staphylococcus aureus													S	0.25	R	>2													S	<=0.5	S	1	R	>4										R	>8	S	<=0.5
9065	Community	Staphylococcus aureus													R	<=0.125	R	>2													S	<=0.5	S	<=0.5	R	>4										R	>8	S	1
9843	Community	Staphylococcus aureus													S	<=0.125	S	<=0.5													S	<=0.5	S	<=0.5	S	<=0.25										S	<=2	S	1
9857	Community	Staphylococcus aureus													S	<=0.125	S	<=0.5													S	<=0.5	S	<=0.5	S	<=0.25										S	<=2	S	1
9867	Community	Staphylococcus aureus													S	<=0.125	R	>2													S	<=0.5	S	<=0.5	R	>4										R	>8	R	>8
10021	Community	Staphylococcus aureus													R	0.5	S	<=0.5													S	<=0.5	S	1	R	>4										S	<=2	R	>8
10796	Community	Staphylococcus aureus													S	<=0.125	S	<=0.5													S	<=0.5	S	<=0.5	S	<=0.25										R	>8	S	<=0.5
11027	Community	Staphylococcus aureus													S	<=0.125	S	<=0.5													S	<=0.5			S	<=0.25										S	<=2	S	1
11196	Community	Staphylococcus aureus													S	<=0.125	S	<=0.5													S	<=0.5	S	1	S	<=0.25										S	<=2	S	1
11711	Community	Staphylococcus aureus													S	0.25	S	<=0.5													S	<=0.5	S	<=0.5	S	<=0.25										S	<=2	S	<=0.5
11869	Community	Staphylococcus aureus													S	<=0.125	S	<=0.5													S	<=0.5	S	<=0.5	S	<=0.25										S	<=2	S	1
12899	LTCH	Staphylococcus aureus													S	0.25	R	>2													S	<=0.5	S	<=0.5	S	<=0.25										R	>8	R	>8
12950	Community	Staphylococcus aureus													R	>4	S	<=0.5													S	2	S	<=0.5	R	>4										R	>8	S	1
13365	Community	Staphylococcus aureus													S	0.25	R	>2													S	<=0.5	S	<=0.5	S	<=0.25										R	>8	R	>8
14546	LTCH	Staphylococcus aureus													S	0.25	R	>2													S	<=0.5	S	<=0.5	S	<=0.25										R	8	R	>8
15755	LTCH	Staphylococcus aureus													R	<=0.125	R	>2													S	<=0.5	S	<=0.5	R	>4										R	>8	S	<=0.5
15854	LTCH	Staphylococcus aureus													S	0.25	R	>2													S	<=0.5	S	1	S	<=0.25										R	8	R	>8
15926	Community	Staphylococcus aureus													R	0.25	S	<=0.5													S	<=0.5	S	<=0.5	R	>4										S	4	S	<=0.5
[truncated: 41 more columns]

## Sheet: LRT
Patient Number	Source	Bacteria Species	Ampicillin	Ampicillin_MIC	Amoxicillin-Clavulanate	Amoxicillin-Clavulanate_MIC	Amoxicillin	Amoxicillin_MIC	Amikacin	Amikacin_MIC	Aztreonam	Aztreonam_MIC	Chloramphenicol	Chloramphenicol_MIC	Ceftazidime	Ceftazidime_MIC	Clindamycin	Clindamycin_MIC	Ciprofloxacin	Ciprofloxacin_MIC	Colistin	Colistin_MIC	Ceftriaxone	Ceftriaxone_MIC	Ceftolozane-Tazobactam	Ceftolozane-Tazobactam_MIC	Cefotaxime	Cefotaxime_MIC	Cefuroxime	Cefuroxime_MIC	Cefazolin	Cefazolin_MIC	Ceftazidime-Avibactam	Ceftazidime-Avibactam _MIC	Doxycycline	Doxycycline_MIC	Daptomycin	Daptomycin_MIC	Erythromycin	Erythromycin_MIC	ESBL	ESBL_MIC	Ertapenem	Ertapenem_MIC	Cefepime	Cefepime_MIC	Fosfomycin	Fosfomycin_MIC	Nitrofurantoin
364	Community	Acinetobacter baumannii							R		R				R				R																										R
749	LTCH	Acinetobacter baumannii							R	>32					R	>16			R	>2				>4																					R	>16
1281	LTCH	Acinetobacter baumannii							R	>32					R	>16			R	>2		<=1		>4																					R	>16
1506	LTCH	Acinetobacter baumannii							S	8					S	4			S	0.25	S	<=1		>4																					S	4
1615	Community	Acinetobacter baumannii							S	<=4					R	>16			R	>2		<=1		>4																					R	>16
2436	Community	Acinetobacter baumannii							S	8					S	4			S	0.25		<=1		>4																					S	4
3204	Community	Acinetobacter baumannii							S	8					S	8			S	0.25		<=1		>4																					S	4
3526	LTCH	Acinetobacter baumannii							S	8					R	>16			R	>2		<=1		>4																					R	>16
3568	LTCH	Acinetobacter baumannii							R	>32					R	>16			R	>2		<=1		>4																					R	>16
3825	Community	Acinetobacter baumannii							S	<=4					S	4			S	0.25		<=1		>4																					S	2
4190	Community	Acinetobacter baumannii							S	8					S	4			S	0.125		<=1		>4																					S	2
5237	Community	Acinetobacter baumannii							S	<=4					S	4			S	0.125		<=1		>4																					S	2
5258	LTCH	Acinetobacter baumannii							R	>32					R	>16			R	>2		<=1		>4																					R	>16
5374	Community	Acinetobacter baumannii							R	>32					R	>16			R	>2		<=1		>4																					R	>16
5492	Community	Acinetobacter baumannii							S	8					S	4			S	0.25		<=1		>4																					S	2
5680	Community	Acinetobacter baumannii							S	<=4					S	8			S	0.125		<=1		>4																					S	4
6076	LTCH	Acinetobacter baumannii							R	>32					R	>16			R	>2		<=1		>4																					R	>16
6275	LTCH	Acinetobacter baumannii							R	>32					R	>16			R	>2		<=1		>4																					R	>16
6419	LTCH	Acinetobacter baumannii							R	>32					R	>16			R	>2		<=1		>4																					R	>16
6863	LTCH	Acinetobacter baumannii							R	>32					R	>16			R	>2		<=1																							R	>16
7188	Community	Acinetobacter baumannii							S	<=4					S	4			S	0.25		<=1																							S	4
7505	Community	Acinetobacter baumannii							S	<=4					S	4			S	0.125		<=1																							S	4
7517	LTCH	Acinetobacter baumannii							R	>32					R	>16			R	>2		<=1																							R	>16
7590	LTCH	Acinetobacter baumannii							R	>32					R	>16			R	>2		<=1																							R	>16
8327	Community	Acinetobacter baumannii							S	<=4					S	1			S	<=0.0625		<=1																							S	<=1
10019	LTCH	Acinetobacter baumannii							R	>32					R	>16			R	>2		<=1																							R	>16
10019	LTCH	Acinetobacter baumannii							R	>32					R	>16			R	>2		<=1																							R	>16
10295	LTCH	Acinetobacter baumannii							R	>32					R	>16			R	>2		<=1																							R	>16
10335	Community	Acinetobacter baumannii							S	<=4					S	4			S	<=0.125		<=1																							S	2
10428	LTCH	Acinetobacter baumannii							R	>32					R	>16			R	>2		<=1																							R	>16
11357	Community	Acinetobacter baumannii							S	<=4					S	4			S	<=0.125		<=1																							S	4
11372	Community	Acinetobacter baumannii							R	>32					R	>16			R	>2		<=1																							R	>16
12924	Community	Acinetobacter baumannii							S	<=4					S	2			S	<=0.125		<=1																							S	2
13213	Community	Acinetobacter baumannii							S	<=4					S	2			S	<=0.125		<=1																							S	2
13388	LTCH	Acinetobacter baumannii							S	8					R	>16			R	>2		<=1																							R	>16
13510	Community	Acinetobacter baumannii							S	<=4					S	8			S	<=0.125		<=1																							S	2
13547	LTCH	Acinetobacter baumannii							R	>32					R	>16			R	>2		<=1																							R	>16
13581	LTCH	Acinetobacter baumannii							S	8					R	>16			R	>2		<=1																							R	>16
13873	Community	Acinetobacter baumannii							R	>32					R	>16			R	>2		<=1																							R	>16
13976	LTCH	Acinetobacter baumannii							R	>32					R	>16			R	>2		<=1																							R	>16
14236	Community	Acinetobacter baumannii							S	<=4					S	4			S	0.25		<=1																							S	4
14254	Community	Acinetobacter baumannii							S	<=4					S	2			I	2		<=1																							S	2
14688	Community	Acinetobacter baumannii							S	<=4					S	2			S	<=0.125		<=1																							S	<=1
15003	LTCH	Acinetobacter baumannii							S	8					S	4			S	<=0.125		<=1																							S	2
15718	Community	Acinetobacter baumannii							S	<=4					S	1			S	<=0.125		<=1																							S	2
198	Community	Enterobacterales	R	>16					S	<=4	S	<=1			S	<=0.5			S	<=0.125			S	<=0.5					S	<=4	S	<=2									NEG	-	S	<=0.25	S	<=1
326	Community	Enterobacterales	R	>16					S	8	S	<=1			S	<=0.5			R	>2			R	>4					R	>16	R	>16											S	<=0.25	R	>16
584	Community	Enterobacterales	R	16					S	<=4	S	<=1			S	<=0.5			S	<=0.125			S	<=0.5					S	<=4	S	<=2									NEG	-	S	<=0.25	S	<=1
613	Community	Enterobacterales	R	>16					S	<=4	S	<=1			S	<=0.5			R	1			S	<=0.5					S	<=4	S	<=2									NEG	-	S	<=0.25	S	<=1
642	Community	Enterobacterales	R	>16					S	<=4	S	<=1			S	<=0.5			S	<=0.125			S	<=0.5					S	<=4	S	<=2									NEG	-	S	<=0.25	S	<=1
687	Community	Enterobacterales	R	>16					S	<=4	S	<=1			S	<=0.5			S	<=0.125			S	<=0.5					S	<=4	S	<=2									NEG	-	S	<=0.25	S	<=1
733	Community	Enterobacterales	S	<=4					S	8	S	<=1			S	<=0.5			R	>2			S	<=0.5					S	<=4	S	<=2									NEG	-	S	<=0.25	S	<=1
781	Community	Enterobacterales	R	>16					S	<=4	R	>16			R	>16			R	>2			R	>4					R	>16	R	>16									POS	+	S	<=0.25	R	>16
852	Community	Enterobacterales	R	>16					S	<=4	S	<=1			S	<=0.5			R	>2			S	<=0.5					S	<=4	S	<=2									NEG	-	S	<=0.25	S	<=1
1733	Community	Enterobacterales	R	>16					S	<=4	S	<=1			S	<=0.5			S	<=0.125			S	<=0.5					S	8	R	>16									NEG	-	S	<=0.25	S	<=1
1831	Community	Enterobacterales	R	>16					S	8	R	>16			R	>16			R	>2			R	>4					R	>16	R	>16									POS	+	S	<=0.25	R	>16
1853	Community	Enterobacterales	R	16					S	<=4	S	<=1			S	<=0.5			S	<=0.125			S	<=0.5					S	<=4	S	<=2									NEG	-	S	<=0.25	S	<=1
1857	Community	Enterobacterales	R	>16					S	<=4	S	<=1			S	<=0.5			S	<=0.125			S	<=0.5					S	8	R	>16											S	<=0.25	S	<=1
2057	Community	Enterobacterales	R	>16					S	<=4	R	>16			R	>16			R	>2			R	>4					R	>16	R	>16									POS	+	S	<=0.25	R	>16
2161	Community	Enterobacterales	R	>16					R	>32	S	<=1			S	4			R	>2			I	2					S	8	R	>16											S	<=0.25	S	<=1
2363	Community	Enterobacterales	R	>16					S	<=4	S	2			S	<=0.5			R	>2			R	>4					R	>16	R	>16									NEG	-	S	<=0.25	I	8
2691	LTCH	Enterobacterales	R	>16					S	<=4	S	<=1			S	1			R	>2			S	<=0.5					R	>16	R	>16											S	<=0.25	S	<=1
2766	LTCH	Enterobacterales	R	<=4					S	<=4	S	<=1			S	<=0.5			S	<=0.125			S	<=0.5					S	<=4	R	4											S	<=0.25	S	<=1
2950	Community	Enterobacterales	R	>16					S	<=4	S	<=1			S	<=0.5			S	<=0.125			S	<=0.5					S	<=4	S	<=2									NEG	-	S	<=0.25	S	<=1
3011	LTCH	Enterobacterales	R	>16					R	>32	S	<=1			S	<=0.5			R	>2			R	>4					R	>16	R	>16											S	<=0.25	R	16
3028	Community	Enterobacterales	R	>16					S	<=4	R	>16			R	>16			R	>2			R	>4					R	>16	R	>16									POS	+	S	<=0.25	R	>16
3058	Community	Enterobacterales	R	16					S	<=4	S	<=1			S	<=0.5			S	<=0.125			S	<=0.5					S	<=4	S	<=2									NEG	-	S	<=0.25	S	<=1
3107	Community	Enterobacterales	R	>16					S	<=4	R	>16			R	16			R	>2			R	>4					R	>16	R	>16									POS	+	S	<=0.25	I	8
3475	Community	Enterobacterales	R	>16					S	<=4	R	>16			I	8			R	>2			R	>4					R	>16	R	>16									POS	+	S	<=0.25	R	>16
3656	Community	Enterobacterales	R	>16					S	<=4	R	>16			R	16			R	>2			R	>4					R	>16	R	>16									POS	+	S	<=0.25	R	16
3721	Community	Enterobacterales	R	>16					S	<=4	S	<=1			S	<=0.5			S	<=0.125			S	<=0.5					R	>16	R	>16											S	<=0.25	S	<=1
3834	Community	Enterobacterales	R	>16					S	<=4	S	<=1			S	1			R	1			S	1					R	>16	R	>16											S	<=0.25	S	<=1
3942	Community	Enterobacterales	R	>16					S	<=4	S	<=1			S	<=0.5			S	<=0.125			S	<=0.5					S	<=4	S	<=2									NEG	-	S	<=0.25	S	<=1
3994	Community	Enterobacterales	R	>16					S	<=4	S	<=1			S	<=0.5			S	<=0.125			S	<=0.5					S	<=4	S	<=2									NEG	-	S	<=0.25	S	<=1
4006	LTCH	Enterobacterales	R	8					S	<=4	S	<=1			S	<=0.5			S	<=0.125			S	<=0.5					S	<=4	R	>16											S	<=0.25	S	<=1
4010	Community	Enterobacterales	R	>16					S	<=4	S	<=1			S	<=0.5			R	1			S	<=0.5					S	<=4	I	4									NEG	-	S	<=0.25	S	<=1
4058	Community	Enterobacterales	R	>16					S	<=4	S	<=1			S	<=0.5			S	<=0.125			S	<=0.5					S	<=4	S	<=2									NEG	-	S	<=0.25	S	<=1
4083	Community	Enterobacterales	R	>16					S	<=4	S	<=1			S	<=0.5			S	<=0.125			S	<=0.5					R	>16	R	>16											S	<=0.25	S	<=1
4090	Community	Enterobacterales	R	>16					S	<=4	S	<=1			S	<=0.5			S	<=0.125			S	<=0.5					S	<=4	S	<=2									NEG	-	S	<=0.25	S	<=1
4220	Community	Enterobacterales	R	>16					S	<=4	S	4			R	16			R	>2			R	>4					R	>16	R	>16									NEG	-	S	<=0.25	S	<=1
4249	Community	Enterobacterales	R	>16					S	<=4	S	<=1			S	<=0.5			S	<=0.125			S	<=0.5					S	<=4	S	<=2									NEG	-	S	<=0.25	S	<=1
4258	Community	Enterobacterales	R	>16					S	8	S	<=1			S	<=0.5			R	2			R	>4					R	>16	R	>16											S	<=0.25	S	<=1
4276	Community	Enterobacterales	R	16					S	<=4	S	<=1			S	<=0.5			S	<=0.125			S	<=0.5					S	<=4	S	<=2									NEG	-	S	<=0.25	S	<=1
4322	LTCH	Enterobacterales	S	<=4					S	<=4	S	<=1			S	<=0.5			S	<=0.125			S	<=0.5					S	<=4	S	<=2									NEG	-	S	<=0.25	S	<=1
4368	Community	Enterobacterales	R	>16					S	<=4	R	>16			I	8			R	>2			R	>4					R	>16	R	>16									NEG	-	S	<=0.25	I	8
4374	Community	Enterobacterales	R	>16					S	<=4	S	<=1			S	<=0.5			S	<=0.125			S	<=0.5					S	<=4	S	<=2									NEG	-	S	<=0.25	S	<=1
4421	Community	Enterobacterales	R	>16					S	<=4	R	>16			R	>16			S	<=0.125			R	>4					R	>16	R	>16											S	0.5	S	2
4712	LTCH	Enterobacterales	R	16					S	<=4	S	<=1			S	<=0.5			R	2			S	<=0.5					R	>16	R	>16											S	<=0.25	S	<=1
4776	Community	Enterobacterales	I	16					S	<=4	S	<=1			S	1			R	1			S	<=0.5					I	16	S	<=2									NEG	-	S	<=0.25	S	<=1
4783	Community	Enterobacterales	R	>16					S	<=4	S	<=1			S	<=0.5			S	<=0.125			S	<=0.5					S	<=4	S	<=2									NEG	-	S	<=0.25	S	<=1
4945	Community	Enterobacterales	R	>16					S	<=4	S	<=1			S	1			S	<=0.125			S	<=0.5					R	>16	R	<=2									NEG	-	S	0.5	S	<=1
5170	LTCH	Enterobacterales	R	>16					R	>32	S	<=1			S	4			R	>2			I	2					S	8	R	>16											S	<=0.25	S	<=1
5224	Community	Enterobacterales	R	>16					S	<=4	S	<=1			S	<=0.5			S	<=0.125			S	<=0.5					S	<=4	S	<=2									NEG	-	S	<=0.25	S	<=1
5239	Community	Enterobacterales	R	>16					S	<=4	S	<=1			S	<=0.5			R	>2			S	<=0.5					S	8	S	4									NEG	-	S	<=0.25	S	<=1
5258	LTCH	Enterobacterales	R	>16					S	<=4	R	>16			R	>16			R	>2			R	>4					R	>16	R	>16									NEG	-	R	>1	R	>16
5358	Community	Enterobacterales	S	<=4					S	<=4	S	<=1			S	<=0.5			S	<=0.125			S	<=0.5					S	<=4	S	<=2									NEG	-	S	<=0.25	S	<=1
5364	Community	Enterobacterales	R	>16					S	<=4	S	<=1			S	<=0.5			I	0.5			S	<=0.5					S	<=4	S	<=2									NEG	-	S	<=0.25	S	<=1
5371	Community	Enterobacterales	S	<=4					S	<=4	S	<=1			S	<=0.5			S	<=0.125			S	<=0.5					S	<=4	S	<=2											S	<=0.25	S	<=1
5374	Community	Enterobacterales	R	>16					S	<=4	R	>16			R	16			R	2			R	>4					R	>16	R	>16									POS	+	S	<=0.25	R	16
5496	Community	Enterobacterales	R	<=4					S	<=4	S	<=1			S	<=0.5			S	<=0.125			S	<=0.5					S	<=4	S	<=2									NEG	-	S	<=0.25	S	<=1
5497	LTCH	Enterobacterales	R	>16					S	<=4	R	>16			R	>16			R	>2			R	>4					R	>16	R	>16									POS	+	S	0.5	R	>16
5578	Community	Enterobacterales	R	>16					S	<=4	R	>16			R	>16			R	>2			R	>4					R	>16	R	>16									POS	+	S	0.5	R	>16
5579	Community	Enterobacterales	R	>16					R	>32	R	16			R	>16			R	>2			R	>4					R	>16	R	>16											S	<=0.25	R	16
5608	Community	Enterobacterales	R	>16					S	<=4	S	<=1			S	<=0.5			S	<=0.125			S	<=0.5					S	<=4	S	<=2									NEG	-	S	<=0.25	S	<=1
5648	Community	Enterobacterales	R	>16					S	<=4	R	>16			R	>16			R	>2			R	>4					R	>16	R	>16									NEG	-	R	>1	R	>16
5771	Community	Enterobacterales	R	16					S	<=4	S	<=1			S	<=0.5			S	<=0.125			S	<=0.5					S	<=4	S	<=2									NEG	-	S	<=0.25	S	<=1
5776	Community	Enterobacterales	R	>16					S	<=4	R	>16			I	8			S	<=0.125			R	>4					R	>16	R	>16									POS	+	R	>1	I	4
5785	LTCH	Enterobacterales	R	>16					S	<=4	R	>16			R	>16			R	1			R	>4					R	>16	R	>16											R	>1	S	2
5806	Community	Enterobacterales	R	>16					S	<=4	S	<=1			S	<=0.5			S	<=0.125			S	<=0.5					S	<=4	S	<=2									NEG	-	S	<=0.25	S	<=1
5826	Community	Enterobacterales	R	>16					S	<=4	S	<=1			S	<=0.5			S	<=0.125			S	<=0.5					S	<=4	S	<=2									NEG	-	S	<=0.25	S	<=1
5881	Community	Enterobacterales	R	>16					S	<=4	S	<=1			S	<=0.5			S	<=0.125			S	<=0.5					S	<=4	S	<=2									NEG	-	S	<=0.25	S	<=1
5955	Community	Enterobacterales	R	>16					S	<=4	S	<=1			S	<=0.5			R	>2			S	<=0.5					S	<=4	S	<=2									NEG	-	S	<=0.25	S	<=1
5961	Community	Enterobacterales	R	>16					S	<=4	R	>16			R	>16			R	>2			R	>4					R	>16	R	>16									NEG	-	S	<=0.25	S	<=1
6005	Community	Enterobacterales	R	16					S	<=4	S	<=1			S	<=0.5			S	<=0.125			S	<=0.5					S	<=4	S	<=2									NEG	-	S	<=0.25	S	<=1
6008	Community	Enterobacterales	R	>16					S	<=4	S	<=1			S	<=0.5			S	<=0.125			S	<=0.5					S	<=4	S	<=2									NEG	-	S	<=0.25	S	<=1
6080	Community	Enterobacterales	R	>16					S	<=4	S	<=1			S	<=0.5			S	<=0.125			S	<=0.5					S	<=4	S	<=2									NEG	-	S	<=0.25	S	<=1
6162	Community	Enterobacterales	R	>16					S	<=4	S	<=1			S	<=0.5			S	<=0.125			S	<=0.5					S	<=4	S	<=2									NEG	-	S	<=0.25	S	<=1
6171	Community	Enterobacterales	R	16					S	<=4	S	<=1			S	<=0.5			S	<=0.125			S	<=0.5					R	>16	R	>16											S	<=0.25	S	<=1
6186	LTCH	Enterobacterales	R	>16					S	<=4	R	>16			R	>16			R	>2			R	>4					R	>16	R	>16									POS	+	S	0.5	R	16
6363	Community	Enterobacterales	R	>16					S	<=4	S	<=1			S	<=0.5			S	<=0.125			S	<=0.5					S	<=4	S	<=2									NEG	-	S	<=0.25	S	<=1
6442	Community	Enterobacterales	R	>16					S	<=4	S	<=1			R	16			S	<=0.125			S	<=0.5					R	<=4	R	<=2											S	<=0.25	S	<=1
6513	Community	Enterobacterales	R	>16					S	<=4	S	<=1			S	<=0.5			R	>2			S	<=0.5					S	<=4	S	<=2									NEG	-	S	<=0.25	S	<=1
6545	Community	Enterobacterales	R	>16					S	<=4	S	<=1			S	<=0.5			S	<=0.125			S	<=0.5					S	<=4	S	<=2									NEG	-	S	<=0.25	S	<=1
6657	Community	Enterobacterales	R	>16					S	<=4	S	<=1			S	1			S	<=0.125			S	<=0.5					R	<=4	R	>16											S	<=0.25	S	<=1
6769	Community	Enterobacterales	R	>16					S	<=4	S	<=1			S	<=0.5			S	<=0.125			S	<=0.5					S	<=4	S	<=2									NEG	-	S	0.5	S	<=1
6810	Community	Enterobacterales	R	>16					S	<=4	S	<=1			S	<=0.5			S	<=0.125			S	<=0.5					R	>16	R	>16											S	<=0.25	S	<=1
7188	Community	Enterobacterales	R	>16					S	<=4	S	<=1			I	8			R	2			R	>4					R	>16	R	>16											R	>1	I	4
7201	Community	Enterobacterales	R	>16					S	<=4	S	<=1			S	<=0.5			S	<=0.125			S	<=0.5					R	>16	R	>16											S	<=0.25	S	<=1
7317	LTCH	Enterobacterales	R	>16					R	>32	S	<=1			S	<=0.5			R	>2			R	>4					R	>16													S	<=0.25	R	>16
7340	Community	Enterobacterales	R	>16					S	<=4	S	<=1			S	<=0.5			R	>2			S	<=0.5					S	<=4	S	<=2									NEG	-	S	<=0.25	S	<=1
7433	Community	Enterobacterales	R	>16					S	<=4	S	<=1			S	<=0.5			S	<=0.125			S	<=0.5					R	>16	R	>16											S	<=0.25	S	<=1
7450	Community	Enterobacterales	R	>16					S	<=4	R	>16			R	>16			R	>2			R	>4					R	>16	R	>16									POS	+	S	<=0.25	R	>16
7470	Community	Enterobacterales	R	>16					S	<=4	R	>16			R	>16			R	>2			R	>4					R	>16	R	>16									POS	+	S	<=0.25	R	>16
7557	Community	Enterobacterales	R	>16					S	<=4	S	<=1			S	<=0.5			S	<=0.125			S	<=0.5					S	8	R	>16											S	<=0.25	S	<=1
7558	Community	Enterobacterales	R	16					S	<=4	S	<=1			S	<=0.5			S	<=0.125			S	<=0.5					S	<=4	R	>16											S	<=0.25	S	<=1
7634	Community	Enterobacterales	R	>16					S	<=4	S	<=1			S	1			R	>2			S	<=0.5					I	16	R	16									NEG	-	S	<=0.25	S	<=1
7668	Community	Enterobacterales	R	16					S	<=4	S	<=1			S	<=0.5			S	<=0.125			S	<=0.5					S	<=4	S	<=2									NEG	-	S	<=0.25	S	<=1
7750	LTCH	Enterobacterales	R	>16					I	8	R	>16			R	>16			R	>2			R	>4					R	>16	R	>16									NEG	-	R	>1	R	>16
7816	Community	Enterobacterales	R	>16	S	8/4			S	<=4	S	<=2			S	1			R	>2			S	<=0.5	S	<=1/4			R	>16	I	4	S	1/4							NEG	-	S	<=0.25	S	<=1
7877	Community	Enterobacterales	R	>16	R	>16/8			S	<=4	S	<=2			S	<=0.5			S	<=0.125			S	<=0.5	S	<=1/4			R	>16	R	>16	S	0.5/4									S	<=0.25	S	<=1
7954	Community	Enterobacterales	R	16	S	<=4/2			S	<=4	S	<=2			S	<=0.5			S	<=0.125			S	<=0.5	S	<=1/4			S	<=4	S	<=2	S	0.5/4							NEG	-	S	<=0.25	S	<=1
8150	Community	Enterobacterales	R	>16	R	>16/8			S	<=4	S	<=2			S	<=0.5			S	<=0.125			S	<=0.5	S	<=1/4			I	8	R	>16	S	0.5/4									S	<=0.25	S	<=1
8210	Community	Enterobacterales	R	>16	S	<=4/2			S	<=4	S	<=2			S	<=0.5			S	<=0.125			S	<=0.5	S	<=1/4			S	<=4	S	<=2	S	<=0.25/4							NEG	-	S	<=0.25	S	<=1
8216	Community	Enterobacterales	R	16	S	<=4/2			S	<=4	S	<=2			S	<=0.5			S	<=0.125			S	<=0.5	S	<=1/4			S	<=4	S	<=2	S	<=0.25/4							NEG	-	S	<=0.25	S	<=1
8247	LTCH	Enterobacterales	R	>16	R	>16/8			S	<=4	R	>8			R	>16			R	>2			R	>4	R	>8/4			R	>16	R	>16	S	<=0.25/4							NEG	-	R	>1	R	>16
8255	Community	Enterobacterales	R	>16	S	8/4			S	<=4	S	4			S	1			S	0.25			R	>4	S	<=1/4			R	>16	R	>16	S	<=0.25/4							POS	+	S	<=0.25	I	4
8296	Community	Enterobacterales	R	>16	S	<=4/2			S	<=4	S	<=2			S	<=0.5			S	<=0.125			S	<=0.5	S	<=1/4			S	<=4	S	<=2	S	0.5/4							NEG	-	S	<=0.25	S	<=1
8382	Community	Enterobacterales	R	>16	S	8/4			S	<=4	S	<=2			S	<=0.5			R	>2			S	<=0.5	S	<=1/4			S	<=4	S	<=2	S	<=0.25/4							NEG	-	S	<=0.25	S	<=1
8455	LTCH	Enterobacterales	S	<=4	S	<=4/2			S	<=4	S	<=2			S	<=0.5			S	<=0.125			S	<=0.5	S	<=1/4			S	<=4			S	<=0.25/4									S	<=0.25	S	<=1
8541	Community	Enterobacterales	R	>16	R	>16/8			S	<=4	R	>8			R	>16			R	>2			R	>4	S	<=1/4			R	>16	R	>16	S	<=0.25/4							NEG	-	S	<=0.25	R	>16
8553	Community	Enterobacterales	R	16	S	<=4/2			S	<=4	S	<=2			S	<=0.5			S	<=0.125			S	<=0.5	S	<=1/4			S	<=4	S	<=2	S	0.5/4							NEG	-	S	<=0.25	S	<=1
8558	Community	Enterobacterales	R	>16	R	>16/8			S	<=4	R	>8			R	16			R	>2			R	>4	R	8/4			R	>16	R	>16	S	<=0.25/4							POS	+	R	>1	R	>16
8614	Community	Enterobacterales	R	16	S	<=4/2			S	<=4	S	<=2			S	<=0.5			S	<=0.125			S	<=0.5	S	<=1/4			S	<=4	S	<=2	S	0.5/4							NEG	-	S	<=0.25	S	<=1
8749	Community	Enterobacterales	R	>16	S	8/4			S	<=4	R	>8			R	>16			R	2			R	>4	S	<=1/4			R	>16	R	>16	S	0.5/4							POS	+	S	<=0.25	R	>16
8882	Community	Enterobacterales	R	>16	S	<=4/2			S	<=4	S	<=2			S	<=0.5			S	<=0.125			S	<=0.5	S	<=1/4			S	<=4	S	<=2	S	0.5/4							NEG	-	S	<=0.25	S	<=1
9068	Community	Enterobacterales	R	>16	S	<=4/2			S	<=4	S	<=2			S	<=0.5			S	<=0.125			S	<=0.5	S	<=1/4			S	<=4	S	<=2	S	0.5/4							NEG	-	S	<=0.25	S	<=1
9122	Community	Enterobacterales	R	<=4	S	<=4/2			S	<=4	S	<=2			S	<=0.5			S	<=0.125			S	<=0.5	S	<=1/4			S	<=4	S	<=2	S	<=0.25/4							NEG	-	S	<=0.25	S	<=1
9127	Community	Enterobacterales	R	>16	S	<=4/2			S	<=4	S	<=2			S	<=0.5			S	<=0.125			S	<=0.5	S	<=1/4			S	<=4	S	<=2	S	0.5/4							NEG	-	S	<=0.25	S	<=1
9228	Community	Enterobacterales	R	>16	S	<=4/2			S	<=4	S	<=2			S	<=0.5			S	<=0.125			S	<=0.5	S	<=1/4			S	<=4	S	<=2	S	<=0.25/4							NEG	-	S	<=0.25	S	<=1
9452	Community	Enterobacterales	S	8	I	16/8			S	<=4	S	<=2			S	<=0.5			S	<=0.125			S	<=0.5	S	<=1/4			I	8	S	<=2	S	<=0.25/4							NEG	-	S	<=0.25	S	<=1
9552	Community	Enterobacterales	R	>16	S	8/4			S	<=4	R	>8			R	>16			S	0.25			R	>4	S	2/4			R	>16	R	>16	S	1/4							POS	+	S	<=0.25	R	>16
9698	Community	Enterobacterales	R	>16	S	<=4/2			S	<=4	S	<=2			S	<=0.5			S	<=0.125			S	<=0.5	S	<=1/4			S	<=4	S	<=2	S	<=0.25/4							NEG	-	S	<=0.25	S	<=1
9731	Community	Enterobacterales	R	8	R	>16/8			S	<=4	S	<=2			S	<=0.5			S	<=0.125			S	<=0.5	S	2/4			R	>16	R	>16	S	<=0.25/4									S	<=0.25	S	<=1
9961	Community	Enterobacterales	R	>16	S	<=4/2			S	<=4	S	<=2			S	<=0.5			S	<=0.125			S	<=0.5	S	<=1/4			S	<=4	S	<=2	S	0.5/4							NEG	-	S	<=0.25	S	<=1
10135	LTCH	Enterobacterales	R	>16	R	>16/8			S	<=4	R	>8			R	>16			R	2			R	>4	S	<=1/4			R	>16	R	>16	S	<=0.25/4									S	<=0.25	R	>16
10194	Community	Enterobacterales	I	16	I	16/8			S	<=4	S	<=2			S	1			I	0.5			S	<=0.5	S	<=1/4			R	8	S	<=2	S	0.5/4							NEG	-	S	<=0.25	S	<=1
10223	Community	Enterobacterales	R	16	S	<=4/2			S	<=4	S	<=2			S	<=0.5			S	<=0.125			S	<=0.5	S	<=1/4			S	<=4	S	<=2	S	<=0.25/4							NEG	-	S	<=0.25	S	<=1
10325	Community	Enterobacterales	R	16	S	<=4/2			S	<=4	S	<=2			S	<=0.5			S	<=0.125			S	<=0.5	S	<=1/4			S	<=4	S	<=2	S	<=0.25/4							NEG	-	S	<=0.25	S	<=1
10333	Community	Enterobacterales	R	>16	S	8/4			S	<=4	S	4			S	1			R	>2			R	>4	S	<=1/4			R	>16	R	>16	S	<=0.25/4							POS	+	S	<=0.25	R	16
10371	Community	Enterobacterales	R	>16	R	>16/8			S	<=4	S	<=2			S	<=0.5			S	<=0.125			S	<=0.5	S	<=1/4			R	>16	R	>16	S	<=0.25/4									S	<=0.25	S	<=1
10394	Community	Enterobacterales	R	>16	R	>16/8			S	<=4	R	>8			R	>16			I	0.5			R	>4	R	8/4			R	>16	R	>16	S	<=0.25/4									S	0.5	I	4
10788	Community	Enterobacterales	R	>16	R	>16/8			S	<=4	R	>8			R	>16			R	>2			R	>4	R	>8/4			R	>16	R	>16	S	1/4							NEG	-	R	>1	R	>16
11016	Community	Enterobacterales	R	>16	R	>16/8			S	<=4	S	<=2			S	<=0.5			S	<=0.125			S	<=0.5	S	<=1/4			R	>16	R	>16	S	<=0.25/4									S	<=0.25	S	<=1
11152	Community	Enterobacterales	R	>16	S	<=4/2			S	<=4	S	<=2			S	<=0.5			S	<=0.125			S	<=0.5	S	<=1/4			S	<=4	S	<=2	S	<=0.25/4							NEG	-	S	<=0.25	S	<=1
11341	Community	Enterobacterales	R	>16	R	>16/8			S	<=4	S	<=2			I	8			R	>2			S	<=0.5	S	<=1/4			R	>16	R	>16	S	<=0.25/4							NEG	-	S	<=0.25	S	<=1
11363	Community	Enterobacterales	R	>16	S	<=4/2			S	<=4	S	<=2			S	<=0.5			S	<=0.125			S	<=0.5	S	<=1/4			S	<=4	S	<=2	S	0.5/4							NEG	-	S	<=0.25	S	<=1
11372	Community	Enterobacterales	R	16	S	<=4/2			S	<=4	S	<=2			S	<=0.5			S	<=0.125			S	<=0.5	S	<=1/4			S	<=4	S	<=2	S	<=0.25/4							NEG	-	S	<=0.25	S	<=1
11641	Community	Enterobacterales	R	>16	S	<=4/2			S	<=4	S	<=2			S	<=0.5			S	<=0.125			S	<=0.5	S	<=1/4			S	<=4	S	<=2	S	1/4							NEG	-	S	<=0.25	S	<=1
11852	Community	Enterobacterales	R	>16	S	<=4/2			S	<=4	S	<=2			S	<=0.5			S	0.25			S	<=0.5	S	<=1/4			I	16	S	<=2	S	<=0.25/4							NEG	-	S	<=0.25	S	<=1
11910	LTCH	Enterobacterales	R	>16	S	8/4			R	>32	R	>8			R	>16			R	>2			R	>4	S	<=1/4			R	>16			S	<=0.25/4									S	<=0.25	I	8
12005	Community	Enterobacterales	R	>16	I	16/8			S	<=4	R	>8			R	16			R	>2			R	>4	S	<=1/4			R	>16	R	>16	S	<=0.25/4							POS	+	S	<=0.25	R	16
12154	Community	Enterobacterales	R	>16	S	<=4/2			S	<=4	S	<=2			S	<=0.5			S	<=0.125			S	<=0.5	S	<=1/4			S	<=4	S	<=2	S	0.5/4							NEG	-	S	<=0.25	S	<=1
12288	Community	Enterobacterales	R	>16	S	<=4/2			S	<=4	S	<=2			S	<=0.5			S	<=0.125			S	<=0.5	S	<=1/4			S	<=4	S	<=2	S	<=0.25/4							NEG	-	S	<=0.25	S	<=1
12320	Community	Enterobacterales	R	>16	S	8/4			S	<=4	S	<=2			S	<=0.5			R	2			S	<=0.5	S	<=1/4			S	<=4	R	8	S	<=0.25/4							NEG	-	S	<=0.25	S	<=1
12333	Community	Enterobacterales	R	16	S	<=4/2			S	<=4	S	<=2			S	<=0.5			S	<=0.125			S	<=0.5	S	<=1/4			S	<=4	S	<=2	S	0.5/4							NEG	-	S	<=0.25	S	<=1
12433	LTCH	Enterobacterales	R	>16	R	>16/8			R	32	S	<=2			S	<=0.5			R	>2			S	<=0.5	S	<=1/4			R	>16	R	8	S	<=0.25/4							NEG	-	S	<=0.25	I	8
12498	Community	Enterobacterales	R	>16	S	<=4/2			S	<=4	S	<=2			S	<=0.5			S	<=0.125			S	<=0.5	S	<=1/4			S	<=4	S	<=2	S	0.5/4							NEG	-	S	<=0.25	S	<=1
12564	Community	Enterobacterales	R	>16	S	8/4			S	<=4	S	4			S	2			S	0.25			R	>4	S	<=1/4			R	>16	R	>16	S	<=0.25/4							POS	+	S	<=0.25	S	2
12625	Community	Enterobacterales	R	>16	S	<=4/2			S	<=4	S	<=2			S	<=0.5			S	<=0.125			S	<=0.5	S	<=1/4			S	<=4	R	16	S	<=0.25/4							NEG	-	S	<=0.25	S	<=1
12654	Community	Enterobacterales	R	>16	I	16/8			R	>32	R	>8			R	16			R	>2			R	>4	S	<=1/4			R	>16	R	>16	S	<=0.25/4							POS	+	S	<=0.25	I	8
12719	Community	Enterobacterales	R	>16	S	<=4/2			S	<=4	S	<=2			S	<=0.5			S	<=0.125			S	<=0.5	S	<=1/4			S	<=4	S	<=2	S	0.5/4							NEG	-	S	<=0.25	S	<=1
12784	Community	Enterobacterales	R	>16	S	8/4			S	<=4	S	<=2			S	<=0.5			S	0.25			S	<=0.5	S	<=1/4			I	8	S	<=2	S	1/4							NEG	-	S	<=0.25	S	<=1
12801	LTCH	Enterobacterales	R	>16	R	>16/8			S	<=4	R	>8			R	>16			R	>2			R	>4	R	>8/4			R	>16	R	>16	S	1/4							NEG	-	R	>1	R	16
12821	Community	Enterobacterales	R	>16	S	<=4/2			S	<=4	S	<=2			S	<=0.5			S	<=0.125			S	<=0.5	S	<=1/4			S	<=4	S	<=2	S	0.5/4							NEG	-	S	<=0.25	S	<=1
12822	Community	Enterobacterales	R	>16	S	<=4/2			S	<=4	S	<=2			S	<=0.5			S	<=0.125			S	<=0.5	S	<=1/4			S	<=4	S	<=2	S	0.5/4							NEG	-	S	<=0.25	S	<=1
12928	Community	Enterobacterales	R	>16	S	<=4/2			S	<=4	S	<=2			S	<=0.5			S	<=0.125			S	<=0.5	S	<=1/4			S	<=4	S	<=2	S	0.5/4							NEG	-	S	<=0.25	S	<=1
13049	LTCH	Enterobacterales	R	>16	I	16/8			S	<=4	R	>8			R	>16			R	>2			R	>4	S	2/4			R	>16	R	>16	S	0.5/4							POS	+	S	0.5	R	>16
13083	Community	Enterobacterales	R	8	S	<=4/2			S	<=4	S	<=2			S	<=0.5			S	<=0.125			S	<=0.5	S	<=1/4			S	<=4	S	<=2	S	<=0.25/4							NEG	-	S	<=0.25	S	<=1
13149	Community	Enterobacterales	R	>16	S	<=4/2			S	<=4	S	<=2			S	<=0.5			S	<=0.125			S	<=0.5	S	<=1/4			S	<=4	S	<=2	S	0.5/4							NEG	-	S	<=0.25	S	<=1
13214	Community	Enterobacterales	R	>16	R	>16/8			S	<=4	S	<=2			S	<=0.5			S	<=0.125			S	<=0.5	S	<=1/4			I	16	R	>16	S	<=0.25/4									S	<=0.25	S	<=1
13397	Community	Enterobacterales	R	>16	S	<=4/2			S	<=4	S	<=2			S	<=0.5			S	<=0.125			S	<=0.5	S	<=1/4			S	<=4	S	<=2	S	0.5/4							NEG	-	S	<=0.25	S	<=1
13437	Community	Enterobacterales	R	>16	R	>16/8			S	<=4	S	<=2			S	<=0.5			S	<=0.125			S	<=0.5	S	<=1/4			R	>16	R	>16	S	<=0.25/4									S	<=0.25	S	<=1
13579	Community	Enterobacterales	R	>16	S	<=4/2			S	<=4	S	<=2			S	<=0.5			S	<=0.125			S	<=0.5	S	<=1/4			S	<=4	S	<=2	S	<=0.25/4							NEG	-	S	<=0.25	S	<=1
13593	Community	Enterobacterales	R	>16	S	<=4/2			S	<=4	I	8			S	4			R	>2			R	>4	S	<=1/4			R	>16	R	>16	S	<=0.25/4							POS	+	S	<=0.25	I	4
13682	Community	Enterobacterales	R	>16	S	<=4/2			S	<=4	S	<=2			S	<=0.5			S	<=0.125			S	<=0.5	S	<=1/4			S	<=4	S	<=2	S	0.5/4							NEG	-	S	<=0.25	S	<=1
13714	Community	Enterobacterales	R	>16	S	<=4/2			S	<=4	S	<=2			S	<=0.5			S	<=0.125			S	<=0.5	S	<=1/4			S	<=4	S	<=2	S	0.5/4							NEG	-	S	<=0.25	S	<=1
13754	LTCH	Enterobacterales	R	>16	I	16/8			I	8	S	<=2			S	<=0.5			R	>2			R	>4	S	<=1/4			R	>16			S	<=0.25/4									S	<=0.25	R	>16
13828	Community	Enterobacterales	R	>16	S	<=4/2			S	<=4	R	>8			S	4			R	>2			R	>4	S	<=1/4			R	>16	R	>16	S	<=0.25/4							POS	+	S	<=0.25	R	16
13903	LTCH	Enterobacterales	R	>16	S	<=4/2			S	<=4	S	<=2			S	<=0.5			S	<=0.125			S	<=0.5	S	<=1/4			S	<=4	S	<=2	S	0.5/4							NEG	-	S	<=0.25	S	<=1
13903	LTCH	Enterobacterales	R	>16	S	<=4/2			I	8	R	>8			S	2			R	>2			R	>4	S	<=1/4			R	>16			S	<=0.25/4									S	<=0.25	R	>16
14006	Community	Enterobacterales	R	16	R	>16/8			S	<=4	S	<=2			S	<=0.5			S	<=0.125			S	<=0.5					S	<=4	R	>16											S	<=0.25	S	<=1
14068	Community	Enterobacterales	R	>16	S	8/4			S	<=4	S	<=2			S	<=0.5			S	0.25			S	<=0.5	S	<=1/4			S	<=4	S	<=2	S	<=0.25/4							NEG	-	S	<=0.25	S	<=1
14249	Community	Enterobacterales	R	>16	R	>16/8			S	<=4	S	<=2			S	4			R	>2			R	>4	S	<=1/4			R	>16	R	>16	S	0.5/4									S	0.5	S	<=1
14402	Community	Enterobacterales	R	8	S	<=4/2			S	<=4	S	<=2			S	<=0.5			S	<=0.125			S	<=0.5	S	<=1/4			S	<=4	S	<=2	S	0.5/4							NEG	-	S	<=0.25	S	<=1
14468	Community	Enterobacterales	R	16	S	<=4/2			S	<=4	S	<=2			S	<=0.5			S	<=0.125			S	<=0.5	S	<=1/4			S	<=4	S	<=2	S	<=0.25/4							NEG	-	S	<=0.25	S	<=1
14494	LTCH	Enterobacterales	R	>16	R	>16/8			S	<=4	R	>8			R	>16			S	0.25			R	>4	S	2/4			R	>16	R	>16	S	<=0.25/4									S	<=0.25	R	>16
14571	Community	Enterobacterales	R	>16	I	16/8			S	<=4	S	<=2			S	1			R	>2			S	<=0.5	S	<=1/4			I	8	I	4	S	0.5/4									S	<=0.25	S	<=1
14579	Community	Enterobacterales	R	>16	S	8/4			S	<=4	S	4			S	4			I	0.5			R	>4	S	<=1/4			R	>16	R	>16	S	<=0.25/4							POS	+	S	<=0.25	I	4
14590	Community	Enterobacterales	R	>16	S	<=4/2			S	<=4	S	<=2			S	<=0.5			S	<=0.125			S	<=0.5	S	<=1/4			S	<=4	S	<=2	S	0.5/4							NEG	-	S	<=0.25	S	<=1
14628	Community	Enterobacterales	R	>16	S	<=4/2			S	<=4	S	<=2			S	<=0.5			S	<=0.125			S	<=0.5	S	<=1/4			S	<=4	S	<=2	S	0.5/4							NEG	-	S	<=0.25	S	<=1
14658	Community	Enterobacterales	R	>16	S	<=4/2			S	<=4	S	<=2			S	<=0.5			S	<=0.125			S	<=0.5	S	<=1/4			S	<=4	R	16	S	<=0.25/4							NEG	-	S	<=0.25	S	<=1
14704	Community	Enterobacterales	R	>16	S	<=4/2			S	<=4	S	<=2			S	<=0.5			S	<=0.125			S	<=0.5	S	<=1/4			I	8	S	<=2	S	1/4							NEG	-	S	<=0.25	S	<=1
14744	Community	Enterobacterales	R	>16	R	>16/8			S	<=4	S	<=2			S	<=0.5			R	2			S	<=0.5	S	<=1/4			I	8	R	>16	S	0.5/4									S	<=0.25	S	<=1
14794	Community	Enterobacterales	R	>16	R	>16/8			S	<=4	R	>8			R	>16			S	<=0.125			R	>4	I	4/4			R	>16	R	>16	R	>8/4									S	0.5	S	<=1
14800	Community	Enterobacterales	R	>16	S	8/4			S	<=4	R	>8			R	>16			R	>2			R	>4	S	<=1/4			R	>16	R	>16	S	<=0.25/4							POS	+	S	<=0.25	R	>16
14995	Community	Enterobacterales	R	16	R	>16/8			S	<=4	S	<=2			S	<=0.5			S	<=0.125			S	<=0.5	S	<=1/4			S	<=4	R	>16	S	<=0.25/4									S	<=0.25	S	<=1
15003	LTCH	Enterobacterales	R	>16	R	>16/8			S	<=4	S	<=2			S	<=0.5			S	<=0.125			S	<=0.5	S	<=1/4			I	8	R	>16	S	<=0.25/4									S	<=0.25	S	<=1
15021	Community	Enterobacterales	R	>16	R	>16/8			S	<=4	S	<=2			S	<=0.5			S	<=0.125			S	<=0.5	S	<=1/4			S	<=4	R	>16	S	<=0.25/4									S	<=0.25	S	<=1
15022	Community	Enterobacterales	R	>16	S	<=4/2			S	<=4	S	<=2			S	<=0.5			S	<=0.125			S	<=0.5	S	<=1/4			S	<=4	S	<=2	S	0.5/4							NEG	-	S	<=0.25	S	<=1
15056	Community	Enterobacterales	R	16	S	<=4/2			S	<=4	S	<=2			S	<=0.5			S	<=0.125			S	<=0.5	S	<=1/4			S	<=4	S	<=2	S	<=0.25/4									S	<=0.25	S	<=1
15066	Community	Enterobacterales	R	>16	S	8/4			S	<=4	S	<=2			S	<=0.5			S	0.25			S	<=0.5	S	<=1/4			S	<=4	S	<=2	S	<=0.25/4							NEG	-	S	<=0.25	S	<=1
15135	Community	Enterobacterales	R	>16	S	<=4/2			S	<=4	S	<=2			S	<=0.5			S	<=0.125			S	<=0.5	S	<=1/4			S	<=4	S	<=2	S	<=0.25/4							NEG	-	S	<=0.25	S	<=1
15268	Community	Enterobacterales	R	>16	S	<=4/2			S	<=4	S	<=2			S	<=0.5			S	<=0.125			S	<=0.5	S	<=1/4			S	<=4	S	<=2	S	<=0.25/4							NEG	-	S	<=0.25	S	<=1
15540	Community	Enterobacterales	R	>16	S	<=4/2			S	<=4	S	<=2			S	<=0.5			S	<=0.125			S	<=0.5	S	<=1/4			S	<=4	S	<=2	S	0.5/4							NEG	-	S	<=0.25	S	<=1
15556	Community	Enterobacterales	R	>16	S	<=4/2			S	<=4	S	<=2			S	<=0.5			S	0.25			S	<=0.5	S	<=1/4			S	<=4	S	<=2	S	0.5/4							NEG	-	S	<=0.25	S	<=1
15557	Community	Enterobacterales	R	>16	R	>16/8			R	16	R	>8			R	>16			R	>2			R	>4	R	>8/4			R	>16	R	>16	S	2/4							NEG	-	R	>1	R	>16
15665	Community	Enterobacterales	R	16	S	<=4/2			S	<=4	S	<=2			S	<=0.5			S	<=0.125			S	<=0.5	S	<=1/4			S	<=4	S	<=2	S	0.5/4							NEG	-	S	<=0.25	S	<=1
15701	Community	Enterobacterales	R	16	S	<=4/2			S	<=4	S	<=2			S	<=0.5			S	<=0.125			S	<=0.5	S	<=1/4			S	<=4	S	<=2	S	0.5/4							NEG	-	S	<=0.25	S	<=1
15720	Community	Enterobacterales	R	>16	R	>16/8			S	<=4	R	>8			R	>16			S	<=0.125			R	>4	R	>8/4			R	>16	R	>16	S	0.5/4									S	0.5	I	4
15724	Community	Enterobacterales	R	16	S	<=4/2			S	<=4	S	<=2			S	<=0.5			S	<=0.125			S	<=0.5	S	<=1/4			S	<=4	S	<=2	S	<=0.25/4							NEG	-	S	<=0.25	S	<=1
15806	LTCH	Enterobacterales	R	>16	S	8/4			S	<=4	R	>8			R	>16			S	0.25			R	>4	S	<=1/4			R	>16	R	>16	S	0.5/4							POS	+	S	<=0.25	R	>16
15818	Community	Enterobacterales	R	>16	R	>16/8			S	<=4	S	<=2			S	<=0.5			S	<=0.125			S	<=0.5	S	<=1/4			I	8	R	>16	S	0.5/4									S	<=0.25	S	<=1
15898	Community	Enterobacterales	R	8	S	<=4/2			S	<=4	S	<=2			S	<=0.5			S	<=0.125			S	<=0.5	S	<=1/4			S	<=4	S	<=2	S	0.5/4							NEG	-	S	<=0.25	S	<=1
15973	Community	Enterobacterales	R	>16	S	8/4			S	<=4	S	<=2			S	<=0.5			S	<=0.125			S	<=0.5	S	<=1/4			S	<=4	I	4	S	0.5/4							NEG	-	S	<=0.25	S	<=1
16036	Community	Enterobacterales	R	>16	S	<=4/2			S	<=4	S	<=2			S	<=0.5			S	<=0.125			S	<=0.5	S	<=1/4			S	<=4	S	<=2	S	0.5/4							NEG	-	S	0.5	S	<=1
16050	Community	Enterobacterales	R	16	S	<=4/2			S	<=4	S	<=2			S	<=0.5			S	<=0.125			S	<=0.5	S	<=1/4			S	<=4	S	<=2	S	<=0.25/4							NEG	-	S	<=0.25	S	<=1
23	Community	Pseudomonas aeruginosa							R		R				I				I																										R
27	Community	Pseudomonas aeruginosa							S	<=4	S	<=1			S	4			S	0.25																									S	2
53	LTCH	Pseudomonas aeruginosa							S	<=4	S	8			S	2			S	<=0.125																									S	2
78	Community	Pseudomonas aeruginosa							S		R				R				S																										R
101	Community	Pseudomonas aeruginosa							I	32	I	16			S	8			R	>2																									S	8
203	Community	Pseudomonas aeruginosa							S		R				R				S																										R
210	Community	Pseudomonas aeruginosa							S	<=4	S	8			S	2			S	<=0.125																									S	2
605	Community	Pseudomonas aeruginosa							S	<=4	S	8			S	4			S	<=0.125																									S	4
695	Community	Pseudomonas aeruginosa							S	<=4	S	4			S	2			S	<=0.125																									S	2
782	Community	Pseudomonas aeruginosa							S	<=4	I	16			S	1			R	>2																									S	4
1077	Community	Pseudomonas aeruginosa							S	<=4	S	8			S	4			S	<=0.125		<=1																							S	2
1122	LTCH	Pseudomonas aeruginosa							S	<=4	S	4			S	4			S	<=0.125		<=1																							S	2
1170	Community	Pseudomonas aeruginosa							S		S				S				S																										S
1190	LTCH	Pseudomonas aeruginosa							R	>32	S	4			R	>16			R	>2		<=1																							R	>16
1219	Community	Pseudomonas aeruginosa							R	>32	R	>16			S	8			R	>2		<=1																							R	>16
1281	LTCH	Pseudomonas aeruginosa							I	32	S	2			S	4			R	>2		<=1																							R	>16
1428	Community	Pseudomonas aeruginosa							S	<=4	R	>16			S	8			R	>2		<=1																							S	<=1
1693	LTCH	Pseudomonas aeruginosa							S	<=4	S	4			S	2			S	<=0.125		<=1																							S	2
1700	Community	Pseudomonas aeruginosa							S		S				S				R																										S
1845	Community	Pseudomonas aeruginosa							S		I				S				R																										S
1875	Community	Pseudomonas aeruginosa							S	<=4	S	8			S	4			S	<=0.125		<=1																							S	2
1927	Community	Pseudomonas aeruginosa							S	<=4	R	>16			S	2			S	0.5		<=1																							S	4
1930	Community	Pseudomonas aeruginosa							S		S				S				S																										S
1986	Community	Pseudomonas aeruginosa							R		S				S				I																										S
2057	Community	Pseudomonas aeruginosa							S	<=4	S	2			S	4			S	0.25		<=1																							S	4
2161	Community	Pseudomonas aeruginosa							S	<=4	S	8			S	2			S	<=0.125		<=1																							S	2
2218	Community	Pseudomonas aeruginosa							S	<=4	S	4			S	2			S	<=0.125		<=1																							S	2
2315	Community	Pseudomonas aeruginosa							S	8	S	<=1			S	2			S	0.25		<=1																							S	8
2379	Community	Pseudomonas aeruginosa							S	<=4	S	2			S	2			S	0.25		<=1																							S	2
2512	Community	Pseudomonas aeruginosa							S	<=4	S	8			S	2			S	0.25		<=1																							S	2
2597	Community	Pseudomonas aeruginosa							S	<=4	S	4			S	2			S	<=0.125		<=1																							S	2
2726	Community	Pseudomonas aeruginosa							S	8	S	<=1			S	2			S	0.5		<=1																							S	8
2821	Community	Pseudomonas aeruginosa							S	<=4	S	8			S	2			S	0.25		<=1																							S	4
2891	Community	Pseudomonas aeruginosa							S	<=4	S	8			S	2			S	0.25		<=1																							S	4
2905	Community	Pseudomonas aeruginosa							S	<=4	S	8			S	2			S	0.25		<=1																							S	4
3011	LTCH	Pseudomonas aeruginosa							S	8	R	>16			R	>16			R	>2		<=1																							R	>16
3048	Community	Pseudomonas aeruginosa							S	<=4	S	8			S	4			S	<=0.125		<=1																							S	4
3217	Community	Pseudomonas aeruginosa							S	<=4	I	16			S	2			S	0.25		<=1																							S	2
3323	Community	Pseudomonas aeruginosa							S	<=4	S	8			S	2			S	<=0.125		<=1																							S	2
3348	Community	Pseudomonas aeruginosa							S	8	S	<=1			S	2			S	0.25		<=1																							S	8
3412	Community	Pseudomonas aeruginosa							S	<=4	S	8			S	4			S	0.25		<=1																							S	4
3415	Community	Pseudomonas aeruginosa							S	8	S	<=1			R	>16			R	>2		<=1																							R	>16
3434	Community	Pseudomonas aeruginosa							S	<=4	S	8			S	4			I	1		<=1																							S	8
3526	LTCH	Pseudomonas aeruginosa							S	<=4	S	8			S	8			R	>2		<=1																							S	8
3614	Community	Pseudomonas aeruginosa							S	<=4	S	8			S	4			S	0.25		<=1																							S	4
3629	Community	Pseudomonas aeruginosa							S	<=4	S	8			S	2			S	0.25		<=1																							S	2
3729	Community	Pseudomonas aeruginosa							S	8	S	8			R	>16			I	1		<=1																							R	16
3753	Community	Pseudomonas aeruginosa							S	<=4	R	>16			R	>16			S	0.5		<=1																							R	16
3834	Community	Pseudomonas aeruginosa							S	<=4	S	4			S	1			R	>2		<=1																							S	2
3968	Community	Pseudomonas aeruginosa							S	8	S	8			S	4			S	0.25		<=1																							S	<=1
4050	Community	Pseudomonas aeruginosa							S	<=4	S	8			S	4			S	0.5		<=1																							S	4
4079	Community	Pseudomonas aeruginosa							S	<=4	S	4			S	2			S	<=0.125		<=1																							S	2
4136	Community	Pseudomonas aeruginosa							S	8	S	4			S	4			I	1		<=1																							S	2
4191	LTCH	Pseudomonas aeruginosa							S	<=4	S	4			S	8			S	0.5		<=1																							S	4
4310	LTCH	Pseudomonas aeruginosa							S	<=4	S	8			S	4			S	<=0.125		<=1																							S	2
4342	Community	Pseudomonas aeruginosa							S	<=4	S	4			S	2			S	0.25		<=1																							S	2
4485	Community	Pseudomonas aeruginosa							S	8	S	<=1			S	2			S	0.5		<=1																							R	16
4517	Community	Pseudomonas aeruginosa							R	>32	S	8			R	>16			R	>2		<=1																							R	>16
5059	LTCH	Pseudomonas aeruginosa							S		R				R				S																										I
5170	LTCH	Pseudomonas aeruginosa							S	<=4	S	<=1			S	2			I	1		<=1																							S	2
5239	Community	Pseudomonas aeruginosa							S	<=4	S	8			S	4			S	<=0.125		<=1																							S	2
5276	LTCH	Pseudomonas aeruginosa							R	>32	I	16			R	>16			R	>2		<=1																							R	>16
5297	Community	Pseudomonas aeruginosa							S	<=4	S	8			S	<=0.5			S	<=0.125		<=1																							S	<=1
5366	Community	Pseudomonas aeruginosa							S	<=4	S	4			S	2			R	>2		<=1																							S	8
5407	Community	Pseudomonas aeruginosa							S	<=4	R	>16			S	4			S	<=0.125		<=1																							S	4
5497	LTCH	Pseudomonas aeruginosa							S	<=4	S	8			S	4			S	0.25		<=1																							S	4
5623	Community	Pseudomonas aeruginosa							S		R				R				S																										I
5710	Community	Pseudomonas aeruginosa							S	8	R	>16			R	>16			R	>2		<=1																							R	16
5827	Community	Pseudomonas aeruginosa							S	<=4	S	<=1			S	2			S	0.25		<=1																							S	<=1
5955	Community	Pseudomonas aeruginosa							S	<=4	I	16			I	16			I	1		<=1																							R	16
6105	Community	Pseudomonas aeruginosa							S		S				S				S																										I
6140	Community	Pseudomonas aeruginosa							S	<=4	S	8			S	4			S	<=0.125		<=1																							S	4
6275	LTCH	Pseudomonas aeruginosa							S	8	R	>16			S	8			R	>2		<=1																							R	16
6326	LTCH	Pseudomonas aeruginosa							I	32	S	2			S	1			R	>2		<=1																							S	2
6374	Community	Pseudomonas aeruginosa							S		S				S				R																										S
6513	Community	Pseudomonas aeruginosa							R	>32	I	16			R	>16			R	>2		<=1																							R	>16
6539	Community	Pseudomonas aeruginosa							S	<=4	S	8			S	4			S	0.25		<=1																							S	4
6604	Community	Pseudomonas aeruginosa									S	8			S	4			S	<=0.125		<=1																							S	2
6680	Community	Pseudomonas aeruginosa									S	<=1			S	<=0.5			S	<=0.125		<=1																							S	<=1
6754	Community	Pseudomonas aeruginosa									S	8			S	4			S	<=0.125		<=1																							S	2
6821	Community	Pseudomonas aeruginosa									S	<=1			S	4			S	<=0.125		<=1																							S	2
6874	Community	Pseudomonas aeruginosa									S	8			S	4			S	<=0.125		<=1																							S	2
7004	Community	Pseudomonas aeruginosa									R	>16			S	8			S	0.25		<=1																							S	8
7006	Community	Pseudomonas aeruginosa									S	<=1			S	1			R	>2		<=1																							S	4
7066	Community	Pseudomonas aeruginosa									S	2			S	8			R	>2		<=1																							S	4
7247	Community	Pseudomonas aeruginosa									S	4			S	4			S	0.25		<=1																							S	4
7317	LTCH	Pseudomonas aeruginosa									S	8			S	4			S	<=0.125		<=1																							S	4
7370	Community	Pseudomonas aeruginosa									S	8			S	4			S	<=0.125		<=1																							S	4
7433	Community	Pseudomonas aeruginosa									S	8			S	4			S	<=0.125		<=1																							S	2
7451	Community	Pseudomonas aeruginosa									S	8			S	4			S	<=0.125		<=1																							S	4
7558	Community	Pseudomonas aeruginosa									S	8			S	4			S	0.25		<=1																							S	4
7699	LTCH	Pseudomonas aeruginosa									S	8			S	4			S	0.25		<=1																							S	4
7816	Community	Pseudomonas aeruginosa									R	>8			I	16			R	>2		<=1			R	>8/4							R	>8/4											I	16
7870	Community	Pseudomonas aeruginosa									S	<=2			S	1			R	>2		<=1			S	<=1/4							S	1/4											S	4
7879	Community	Pseudomonas aeruginosa									S	8			S	2			S	<=0.125		<=1			S	<=1/4							S	2/4											S	4
7900	Community	Pseudomonas aeruginosa									R	>8			R	>16			S	<=0.125		<=1			S	<=1/4							S	2/4											I	16
7926	LTCH	Pseudomonas aeruginosa									R	>8			S	4			R	>2		<=1			S	<=1/4							S	4/4											S	8
7937	Community	Pseudomonas aeruginosa									S	8			S	4			S	<=0.125		<=1			S	<=1/4							S	2/4											S	4
7993	Community	Pseudomonas aeruginosa									S	8			S	4			S	<=0.125		<=1			S	<=1/4							S	4/4											S	4
8211	Community	Pseudomonas aeruginosa									S	4			S	2			S	<=0.125		<=1			S	<=1/4							S	2/4											S	2
8213	Community	Pseudomonas aeruginosa									S	<=2			S	4			S	<=0.125		<=1			S	2/4							S	4/4											I	16
8241	Community	Pseudomonas aeruginosa									R	>8			I	16			R	>2		<=1			S	<=1/4							S	2/4											I	16
8254	Community	Pseudomonas aeruginosa									R	>8			I	16			R	>2		<=1			S	<=1/4							S	2/4											I	16
8322	Community	Pseudomonas aeruginosa									S	8			S	4			S	0.25		<=1			S	<=1/4							S	2/4											S	4
8421	LTCH	Pseudomonas aeruginosa									S	8			I	16			S	0.25		<=1			S	4/4							S	4/4											I	16
8428	Community	Pseudomonas aeruginosa									S	8			S	4			I	1		<=1			S	<=1/4							S	<=0.25/4											S	2
8492	Community	Pseudomonas aeruginosa									R	>8			S	8			R	>2		<=1			S	<=1/4							S	4/4											S	8
8558	Community	Pseudomonas aeruginosa									S	8			S	4			S	<=0.125		<=1			S	<=1/4							S	2/4											S	4
8609	LTCH	Pseudomonas aeruginosa									R	>8			R	>16			R	2		<=1			S	<=1/4							S	2/4											S	8
8666	Community	Pseudomonas aeruginosa									S	4			S	1			S	<=0.125		<=1			S	<=1/4							S	1/4											S	<=1
8711	LTCH	Pseudomonas aeruginosa									S	8			S	4			S	<=0.125		<=1			S	<=1/4							S	2/4											S	4
8724	Community	Pseudomonas aeruginosa									S	8			S	1			S	<=0.125		<=1			S	<=1/4							S	1/4											S	2
8749	Community	Pseudomonas aeruginosa									S	8			S	4			S	<=0.125		<=1			S	<=1/4							S	2/4											S	4
8831	Community	Pseudomonas aeruginosa									S	8			S	2			S	0.25		<=1			S	<=1/4							S	2/4											S	8
8908	Community	Pseudomonas aeruginosa									S	4			S	<=0.5			S	<=0.125		<=1			S	<=1/4							S	1/4											S	<=1
8969	Community	Pseudomonas aeruginosa									R	>8			S	8			I	1		<=1			S	<=1/4							S	8/4											S	8
9103	Community	Pseudomonas aeruginosa									S				S				S																										S
9230	Community	Pseudomonas aeruginosa									S				S				S																										S
9320	Community	Pseudomonas aeruginosa									S	4			S	4			R	2		<=1			S	<=1/4							S	2/4											S	2
9413	Community	Pseudomonas aeruginosa									S	<=2			S	2			S	<=0.125		<=1			S	<=1/4							S	1/4											S	<=1
9443	LTCH	Pseudomonas aeruginosa									R	>8			S	8			R	>2		<=1			S	2/4							S	4/4											I	16
9465	Community	Pseudomonas aeruginosa									S	8			S	2			S	<=0.125		<=1			S	<=1/4							S	2/4											S	2
9727	Community	Pseudomonas aeruginosa									S	4			S	4			R	>2		<=1			S	<=1/4							S	2/4											S	2
9748	Community	Pseudomonas aeruginosa									S	<=2			S	1			S	<=0.125		<=1			S	<=1/4							S	1/4											S	<=1
9754	Community	Pseudomonas aeruginosa									S	8			S	2			S	<=0.125		<=1			S	<=1/4							S	2/4											S	2
9802	LTCH	Pseudomonas aeruginosa									S	4			S	2			S	0.25		<=1			S	<=1/4							S	2/4											S	8
9844	Community	Pseudomonas aeruginosa									S	<=2			S	1			S	<=0.125		<=1			S	<=1/4							S	1/4											S	<=1
9902	Community	Pseudomonas aeruginosa									S	8			S	4			S	0.25		<=1			S	<=1/4							S	2/4											S	4
10139	Community	Pseudomonas aeruginosa									S	<=2			S	2			S	<=0.125		<=1			S	<=1/4							S	1/4											S	<=1
10143	Community	Pseudomonas aeruginosa									S	<=2			S	1			S	<=0.125		<=1			S	<=1/4							S	1/4											S	<=1
10161	Community	Pseudomonas aeruginosa									S	4			S	2			I	1		<=1			S	<=1/4							S	2/4											S	4
10180	Community	Pseudomonas aeruginosa									S	8			S	2			S	0.25		<=1			S	<=1/4							S	2/4											S	4
10185	Community	Pseudomonas aeruginosa									S	8			S	4			S	<=0.125		<=1			S	<=1/4							S	2/4											S	4
10264	Community	Pseudomonas aeruginosa									S	<=2			S	2			S	<=0.125		<=1			S	<=1/4							S	1/4											S	<=1
10333	Community	Pseudomonas aeruginosa									S	<=2			I	16			S	<=0.125		<=1			S	<=1/4							S	1/4											S	<=1
10378	Community	Pseudomonas aeruginosa									S	<=2			S	1			S	<=0.125		<=1			S	<=1/4							S	1/4											S	<=1
10453	Community	Pseudomonas aeruginosa									S	<=2			I	16			R	2		<=1			S	<=1/4							S	0.5/4											S	8
10455	Community	Pseudomonas aeruginosa									S	4			S	2			S	<=0.125		<=1			S	<=1/4							S	2/4											S	2
10495	Community	Pseudomonas aeruginosa									S	8			S	2			S	0.25		<=1			S	<=1/4							S	2/4											S	2
10539	LTCH	Pseudomonas aeruginosa									R	>8			S	8			S	0.25		<=1			S	<=1/4							S	8/4											I	16
10624	Community	Pseudomonas aeruginosa									S	4			S	1			S	<=0.125		<=1			I	8/4							S	0.5/4											S	<=1
10926	Community	Pseudomonas aeruginosa									S	8			S	4			S	<=0.125		<=1			S	<=1/4							S	2/4											S	4
10928	Community	Pseudomonas aeruginosa									S	4			S	4			S	0.25		<=1			S	<=1/4							S	4/4											I	16
10954	Community	Pseudomonas aeruginosa									S	4			S	1			S	<=0.125		<=1			S	<=1/4							S	1/4											S	2
11085	Community	Pseudomonas aeruginosa									S	<=2			S	4			S	<=0.125		<=1			S	<=1/4							S	2/4											S	2
11303	Community	Pseudomonas aeruginosa									S	<=2			S	1			R	>2		<=1			S	<=1/4							S	1/4											S	<=1
11368	Community	Pseudomonas aeruginosa									S				S				S																										S
11373	Community	Pseudomonas aeruginosa									S	<=2			S	4			S	0.5		<=1			S	<=1/4							S	4/4											S	8
11415	Community	Pseudomonas aeruginosa									R	>8			I	16			R	>2		<=1			S	<=1/4							S	4/4											I	16
11422	Community	Pseudomonas aeruginosa									S	8			S	2			S	0.25		<=1			S	<=1/4							S	2/4											S	2
11493	Community	Pseudomonas aeruginosa									S	4			S	2			S	<=0.125		<=1			S	<=1/4							S	2/4											S	<=1
11763	Community	Pseudomonas aeruginosa									S	8			S	2			S	0.25		<=1			S	<=1/4							S	2/4											S	2
11771	Community	Pseudomonas aeruginosa									S	8			S	2			S	0.25		<=1			S	<=1/4							S	2/4											S	2
11854	Community	Pseudomonas aeruginosa									S	8			R	>16			R	>2		<=1			S	<=1/4							S	2/4											I	16
11894	Community	Pseudomonas aeruginosa									S	4			S	1			S	0.5		<=1			S	<=1/4							S	1/4											S	2
11910	LTCH	Pseudomonas aeruginosa									S	8			S	2			S	<=0.125		<=1			S	<=1/4							S	2/4											S	4
12035	Community	Pseudomonas aeruginosa									S	8			S	4			S	<=0.125		<=1			S	<=1/4							S	2/4											S	4
12259	Community	Pseudomonas aeruginosa									R	>8			I	16			R	>2		<=1			S	<=1/4							S	2/4											I	16
12320	Community	Pseudomonas aeruginosa									S	8			S	2			S	<=0.125		<=1			S	<=1/4							S	2/4											S	4
12417	Community	Pseudomonas aeruginosa									S				S				S																										S
12470	Community	Pseudomonas aeruginosa									S	8			S	2			S	<=0.125		<=1			S	<=1/4							S	2/4											S	4
12576	Community	Pseudomonas aeruginosa									R	>8			S	4			I	1		<=1			S	<=1/4							S	4/4											S	8
12654	Community	Pseudomonas aeruginosa									S	8			S	2			S	0.25		<=1			S	<=1/4							S	2/4											S	4
12719	Community	Pseudomonas aeruginosa									S	<=2			I	16			S	<=0.125		<=1			S	<=1/4							S	4/4											S	8
12876	Community	Pseudomonas aeruginosa									S	<=2			S	4			R	>2		<=1			S	<=1/4							S	4/4											S	8
12967	Community	Pseudomonas aeruginosa									S	4			S	2			I	1		<=1			S	<=1/4							S	2/4											S	8
12972	LTCH	Pseudomonas aeruginosa									S	8			S	2			S	0.25		<=1			S	<=1/4							S	2/4											S	4
12995	Community	Pseudomonas aeruginosa									S	4			S	1			S	0.25		<=1			S	<=1/4							S	1/4											S	<=1
13082	Community	Pseudomonas aeruginosa									R	>8			S	8			R	>2		<=1			S	<=1/4							S	8/4											I	16
13114	LTCH	Pseudomonas aeruginosa									S	8			S	4			S	<=0.125		<=1			S	<=1/4							S	4/4											S	4
13156	Community	Pseudomonas aeruginosa									S	8			S	2			S	<=0.125		<=1			S	<=1/4							S	2/4											S	2
13436	Community	Pseudomonas aeruginosa									R	>8			R	>16			R	>2		<=1			R	>8/4							R	>8/4											R	>16
13456	LTCH	Pseudomonas aeruginosa									R	>8			S	8			R	>2		<=1			S	<=1/4							S	4/4											S	8
13526	Community	Pseudomonas aeruginosa									S				S				R																										S
13547	LTCH	Pseudomonas aeruginosa									S	8			S	2			R	>2		<=1			S	<=1/4							S	2/4											R	>16
13670	Community	Pseudomonas aeruginosa									R	>8			R	>16			S	0.25		<=1			S	2/4							S	4/4											I	16
13693	Community	Pseudomonas aeruginosa									R	>8			I	16			S	<=0.125		<=1			S	<=1/4							S	2/4											I	16
13754	LTCH	Pseudomonas aeruginosa									S	8			S	2			S	<=0.125		<=1			S	<=1/4							S	2/4											S	2
13840	LTCH	Pseudomonas aeruginosa									R	>8			S	4			R	>2		<=1			S	<=1/4							S	4/4											I	16
13848	Community	Pseudomonas aeruginosa									S	8			S	8			R	>2		<=1			S	<=1/4							S	<=0.25/4											S	8
13848	Community	Pseudomonas aeruginosa									S	<=2			I	16			R	>2		<=1			S	<=1/4							S	1/4											I	16
13873	Community	Pseudomonas aeruginosa									S				S				S																										S
13976	LTCH	Pseudomonas aeruginosa									S	8			S	2			S	0.25		<=1			S	<=1/4							S	2/4											S	8
14006	Community	Pseudomonas aeruginosa									S	8			S	2			S	<=0.125		<=1			S	<=1/4							S	2/4											S	2
14040	Community	Pseudomonas aeruginosa									S	8			S	2			S	<=0.125		<=1			S	<=1/4							S	2/4											S	4
14122	Community	Pseudomonas aeruginosa									S				S				S																										S
14185	Community	Pseudomonas aeruginosa									S	<=2			S	1			S	<=0.125		<=1			S	<=1/4							S	1/4											S	<=1
14273	Community	Pseudomonas aeruginosa									S	8			S	4			S	<=0.125		<=1			S	<=1/4							S	2/4											S	4
14290	Community	Pseudomonas aeruginosa									S	8			S	4			S	<=0.125		<=1			S	<=1/4							S	2/4											S	4
14307	Community	Pseudomonas aeruginosa									S	8			S	4			S	0.25		<=1			S	<=1/4							S	2/4											S	8
14349	Community	Pseudomonas aeruginosa									S	8			S	4			S	0.25		<=1			S	<=1/4							S	2/4											S	2
14363	Community	Pseudomonas aeruginosa									S	4			S	2			S	<=0.125		<=1			S	<=1/4							S	2/4											S	4
14387	Community	Pseudomonas aeruginosa									S	8			S	4			S	0.25		<=1			S	<=1/4							S	2/4											S	2
14452	Community	Pseudomonas aeruginosa									S	8			S	4			S	0.25		<=1			S	<=1/4							S	2/4											S	4
14475	Community	Pseudomonas aeruginosa									S	4			S	2			R	>2		<=1			S	<=1/4							S	2/4											S	2
14519	Community	Pseudomonas aeruginosa									S				S				S																										S
14628	Community	Pseudomonas aeruginosa									S	8			S	4			S	<=0.125		<=1			S	<=1/4							S	2/4											S	4
14685	Community	Pseudomonas aeruginosa									S	8			S	4			S	0.25		<=1			S	<=1/4							S	2/4											S	4
14902	Community	Pseudomonas aeruginosa									R	>8			S	2			S	<=0.125		<=1			S	<=1/4							S	2/4											S	2
14928	Community	Pseudomonas aeruginosa									R	>8			S	4			S	<=0.125		<=1			S	<=1/4							S	4/4											S	8
14969	Community	Pseudomonas aeruginosa									S	8			S	2			S	<=0.125		<=1			S	<=1/4							S	2/4											S	2
15079	Community	Pseudomonas aeruginosa									S	8			S	4			S	0.25		<=1			S	<=1/4							S	2/4											S	4
15118	Community	Pseudomonas aeruginosa									S	8			S	8			S	0.25		<=1			S	<=1/4							S	2/4											S	4
15132	Community	Pseudomonas aeruginosa									S				S				S																										S
15248	Community	Pseudomonas aeruginosa									S	8			S	2			S	0.5		<=1			S	<=1/4							S	2/4											S	4
15273	Community	Pseudomonas aeruginosa									S	8			S	4			S	0.25		<=1			S	<=1/4							S	2/4											S	4
15507	Community	Pseudomonas aeruginosa									R	>8			S	4			S	<=0.125		<=1			S	<=1/4							S	4/4											S	4
15517	Community	Pseudomonas aeruginosa									S	8			S	2			S	<=0.125		<=1			S	<=1/4							S	2/4											S	2
15540	Community	Pseudomonas aeruginosa									S	8			S	2			S	<=0.125		<=1			S	<=1/4							S	2/4											S	2
15557	Community	Pseudomonas aeruginosa									R	>8			I	16			S	0.25		<=1			S	<=1/4							S	8/4											I	16
15641	Community	Pseudomonas aeruginosa									S	8			S	2			S	<=0125		<=1			S	<=1/4							S	2/4											S	4
15656	Community	Pseudomonas aeruginosa									S	8			S	2			S	<=0.125		<=1			S	<=1/4							S	2/4											S	4
15701	Community	Pseudomonas aeruginosa									S	8			S	4			S	<=0.125		<=1			S	<=1/4							S	2/4											S	4
15728	Community	Pseudomonas aeruginosa									S	<=2			S	1			S	<=0.125		<=1			S	2/4							S	0.5/4											S	<=1
15731	Community	Pseudomonas aeruginosa									S	8			S	2			S	<=0.125		<=1			S	<=1/4							S	2/4											S	4
15789	Community	Pseudomonas aeruginosa									S	8			S	2			S	<=0.125		<=1			S	<=1/4							S	2/4											S	4
15806	LTCH	Pseudomonas aeruginosa									R	>8			S	4			R	>2		<=1			S	<=1/4							S	4/4											I	16
15813	Community	Pseudomonas aeruginosa									R	>8			S	8			I	1		<=1			S	<=1/4							S	8/4											I	16
15818	Community	Pseudomonas aeruginosa									S	8			S	2			S	<=0.125		<=1			S	<=1/4							S	2/4											S	4
15854	LTCH	Pseudomonas aeruginosa									R	>8			R	>16			R	>2		<=1			R	>8/4							R	>8/4											R	>16
15906	Community	Pseudomonas aeruginosa									R	>8			S	4			R	2		<=1			S	<=1/4							S	4/4											S	8
15955	Community	Pseudomonas aeruginosa									S	8			S	4			S	<=0.125		<=1			S	<=1/4							S	2/4											S	4
15965	Community	Pseudomonas aeruginosa									S	4			S	2			S	<=0.125		<=1			S	<=1/4							S	2/4											S	2
15973	Community	Pseudomonas aeruginosa									S	8			I	16			S	<=0.125		<=1			S	<=1/4							S	2/4											S	4
16024	Community	Pseudomonas aeruginosa									S	<=2			S	1			S	0.25		<=1			S	<=1/4							S	1/4											S	2
16048	Community	Pseudomonas aeruginosa									S	8			S	4			R	>2		<=1			S	<=1/4							S	<=0.25/4											S	4
131	Community	Staphylococcus aureus											S	8			S	<=0.125	R	>2															S	<=0.5			S	<=0.25
135	Community	Staphylococcus aureus											S	8			S	0.25	S	<=0.5															S	<=0.5			S	<=0.25
294	Community	Staphylococcus aureus											S	4			R	0.25	R	>2															S	<=0.5			R	>4
359	Community	Staphylococcus aureus											S	8			S	0.25	S	<=0.5															S	<=0.5			S	<=0.25
420	Community	Staphylococcus aureus											S	8			R	>4	R	>2																>4			R	>4
467	Community	Staphylococcus aureus											S	8			S	<=0.125	S	<=0.5															S	<=0.5			S	<=0.25
468	Community	Staphylococcus aureus											S	4			S	0.25	S	<=0.5															S	<=0.5			S	0.5
473	Community	Staphylococcus aureus											I	16			S	0.5	S	<=0.5															S	<=0.5			I	1
528	Community	Staphylococcus aureus											S	4			S	0.25	S	<=0.5															S	<=0.5			S	<=0.25
584	Community	Staphylococcus aureus											S	8			S	<=0.125	S	<=0.5															S	<=0.5			S	<=0.25
590	Community	Staphylococcus aureus											S	2			R	<=0.125	R	>2															S	<=0.5			R	>4
745	Community	Staphylococcus aureus											S	4			S	<=0.125	S	<=0.5															S	<=0.5			S	<=0.25
782	Community	Staphylococcus aureus											S	8			R	>4	R	>2																>4			R	>4
793	Community	Staphylococcus aureus											S	4			S	0.25	S	<=0.5															S	<=0.5			S	<=0.25
825	Community	Staphylococcus aureus											S	4			S	0.25	S	<=0.5															S	<=0.5			S	<=0.25
830	Community	Staphylococcus aureus											S	8			S	0.25	S	<=0.5															S	<=0.5			S	0.5
942	LTCH	Staphylococcus aureus											S	4			R	<=0.125	R	>2															S	<=0.5			R	>4
968	Community	Staphylococcus aureus											S	8			S	0.5	S	<=0.5															S	<=0.5			S	<=0.25
1004	Community	Staphylococcus aureus											S	8			S	0.25	S	<=0.5															S	<=0.5			S	<=0.25
1115	Community	Staphylococcus aureus											S	8			S	0.25	R	>2															S	<=0.5			S	0.5
1134	Community	Staphylococcus aureus											S	8			S	0.25	S	<=0.5															S	<=0.5			S	<=0.25
1190	LTCH	Staphylococcus aureus											S	8			S	<=0.125	R	>2															S	<=0.5			S	<=0.25
1240	Community	Staphylococcus aureus											S	4			R	<=0.125	R	>2															S	<=0.5			R	>4
1693	LTCH	Staphylococcus aureus											S	8			R	<=0.125	R	>2															S	<=0.5			R	>4
1788	Community	Staphylococcus aureus											S	8			S	<=0.125	S	<=0.5															S	<=0.5			S	0.5
1899	Community	Staphylococcus aureus											S	8			S	<=0.125	S	<=0.5															S	<=0.5			S	<=0.25
1950	Community	Staphylococcus aureus											S	8			S	0.25	S	<=0.5															S	<=0.5			S	<=0.25
1979	Community	Staphylococcus aureus											I	16			S	0.25	S	<=0.5															S	<=0.5			S	<=0.25
2221	Community	Staphylococcus aureus											S	4			S	0.25	S	<=0.5															S	<=0.5			S	<=0.25
2333	Community	Staphylococcus aureus											S	4			S	0.25	S	<=0.5															S	<=0.5			S	<=0.25
2373	Community	Staphylococcus aureus											S	8			S	0.25	S	<=0.5															S	<=0.5			S	<=0.25
2506	Community	Staphylococcus aureus											S	8			S	<=0.125	S	<=0.5															S	<=0.5			S	<=0.25
2540	Community	Staphylococcus aureus											S	2			S	0.25	S	<=0.5															S	<=0.5			S	<=0.25
2580	Community	Staphylococcus aureus											S	4			S	0.25	S	<=0.5															S	<=0.5			S	<=0.25
2636	Community	Staphylococcus aureus											S	4			R	0.25	S	<=0.5															S	<=0.5			R	>4
2677	Community	Staphylococcus aureus											S	4			S	0.25	S	<=0.5															S	<=0.5			S	<=0.25
2725	Community	Staphylococcus aureus											S	8			S	0.25	S	<=0.5															S	<=0.5			S	<=0.25
2821	Community	Staphylococcus aureus											S	8			R	<=0.125	S	<=0.5															S	<=0.5			R	>4
2833	Community	Staphylococcus aureus											S	4			R	<=0.125	R	>2															S	<=0.5			R	>4
2984	Community	Staphylococcus aureus											S	4			S	0.25	S	<=0.5															S	<=0.5			S	<=0.25
3434	Community	Staphylococcus aureus											S	4			S	<=0.125	S	<=0.5															S	<=0.5			S	<=0.25
3475	Community	Staphylococcus aureus											S	8			S	0.25	S	<=0.5															S	<=0.5			S	0.5
3488	Community	Staphylococcus aureus											S	8			S	0.25	S	<=0.5															S	<=0.5			S	<=0.25
3536	Community	Staphylococcus aureus											S	4			S	0.25	S	<=0.5															S	<=0.5			S	<=0.25
3621	Community	Staphylococcus aureus											S	8			R	>4	R	>2															S	4			R	>4
3628	Community	Staphylococcus aureus											S	8			S	0.25	S	<=0.5															S	<=0.5			S	<=0.25
3629	Community	Staphylococcus aureus											S	4			S	0.25	S	1															S	<=0.5			S	<=0.25
3698	LTCH	Staphylococcus aureus											S	4			S	0.25	S	<=0.5															S	<=0.5			S	<=0.25
3753	Community	Staphylococcus aureus											S	8			R	0.25	R	>2															S	<=0.5			R	>4
3759	Community	Staphylococcus aureus											S	4			S	0.25	S	<=0.5															S	<=0.5			S	<=0.25
3879	LTCH	Staphylococcus aureus											S	4			S	<=0.125	S	<=0.5															S	<=0.5			S	<=0.25
3907	Community	Staphylococcus aureus											S	4			S	0.25	R	>2															S	<=0.5			S	<=0.25
4058	Community	Staphylococcus aureus											S	4			S	0.25	S	<=0.5															S	<=0.5			S	<=0.25
4189	Community	Staphylococcus aureus											S	4			S	0.25	S	<=0.5															S	<=0.5			S	<=0.25
4310	LTCH	Staphylococcus aureus											S	2			R	<=0.125	R	>2															S	<=0.5			R	>4
4338	Community	Staphylococcus aureus											S	8			S	0.25	S	<=0.5															S	<=0.5			S	<=0.25
4474	Community	Staphylococcus aureus											S	4			S	0.25	S	<=0.5															S	<=0.5			S	<=0.25
4482	Community	Staphylococcus aureus											S	8			S	0.25	S	<=0.5															S	<=0.5			S	<=0.25
4506	Community	Staphylococcus aureus											S	8			R	0.25	R	>2															S	<=0.5			R	>4
4628	Community	Staphylococcus aureus											S	8			S	0.25	S	<=0.5															S	<=0.5			S	<=0.25
4685	LTCH	Staphylococcus aureus											S	8			R	0.25	R	>2															S	<=0.5			R	>4
4783	Community	Staphylococcus aureus											S	4			R	0.25	R	>2															S	<=0.5			R	>4
4945	Community	Staphylococcus aureus											S	8			S	0.25	S	<=0.5															S	<=0.5			S	<=0.25
4969	Community	Staphylococcus aureus											S	4			S	<=0.125	S	<=0.5															S	<=0.5			S	<=0.25
5005	LTCH	Staphylococcus aureus											S	8			S	<=0.125	R	>2															S	<=0.5			S	<=0.25
5219	Community	Staphylococcus aureus											S	8			S	0.25	S	<=0.5															S	<=0.5			S	0.5
5263	LTCH	Staphylococcus aureus											S	8			R	<=0.125	R	>2															S	<=0.5			R	>4
5264	LTCH	Staphylococcus aureus											S	2			R	0.25	R	>2															S	<=0.5			R	>4
5337	LTCH	Staphylococcus aureus											S	8			R	<=0.125	R	>2															S	<=0.5			R	>4
5388	Community	Staphylococcus aureus											R	>16			S	0.5	S	<=0.5																>4			S	0.5
5496	Community	Staphylococcus aureus											S	8			S	<=0.125	S	<=0.5															S	<=0.5			S	<=0.25
5648	Community	Staphylococcus aureus											S	8			S	0.25	S	<=0.5															S	<=0.5			S	<=0.25
5708	Community	Staphylococcus aureus											S	8			S	0.25	S	<=0.5															S	<=0.5			S	<=0.25
5716	Community	Staphylococcus aureus											S	8			S	<=0.125	S	<=0.5															S	<=0.5			S	<=0.25
5785	LTCH	Staphylococcus aureus											R	>16			R	>4	S	<=0.5																>4			R	>4
5803	Community	Staphylococcus aureus											S	4			R	<=0.125	R	>2															S	<=0.5			R	>4
5806	Community	Staphylococcus aureus											S	4			S	0.25	S	<=0.5															S	<=0.5			S	<=0.25
5816	Community	Staphylococcus aureus											S	4			S	0.25	S	<=0.5															S	<=0.5			S	<=0.25
5863	LTCH	Staphylococcus aureus											S	4			R	>4	R	>2																>4			R	>4
5904	Community	Staphylococcus aureus											S	4			S	0.25	R	>2															S	<=0.5			R	>4
5938	Community	Staphylococcus aureus											S	4			S	<=0.125	S	<=0.5															S	<=0.5			R	>4
6028	Community	Staphylococcus aureus											S	8			S	<=0.125	S	1															S	<=0.5			S	<=0.25
6127	Community	Staphylococcus aureus											S	8			R	>4	R	>2															S	<=0.5			R	>4
6140	Community	Staphylococcus aureus											S	4			S	<=0.125	S	<=0.5															S	<=0.5			S	<=0.25
6171	Community	Staphylococcus aureus											S	4			S	<=0.125	S	<=0.5															S	<=0.5			S	<=0.25
6230	Community	Staphylococcus aureus											S	4			S	0.25	S	<=0.5															S	<=0.5			S	<=0.25
6282	Community	Staphylococcus aureus											S	8			S	0.25	S	<=0.5															S	<=0.5			S	<=0.25
6306	Community	Staphylococcus aureus											S	4			S	<=0.125	S	<=0.5															S	<=0.5			S	<=0.25
6343	Community	Staphylococcus aureus											S	4			S	0.25	R	>2															S	<=0.5			R	>4
6404	Community	Staphylococcus aureus											S	4			S	0.25	S	<=0.5															S	<=0.5			R	>4
6436	Community	Staphylococcus aureus											S	4			S	<=0.125	S	<=0.5															S	<=0.5			S	<=0.25
6441	Community	Staphylococcus aureus											S	4			R	<=0.125	S	<=0.5															S	<=0.5			R	>4
6562	Community	Staphylococcus aureus											R	>16			R	>4	S	<=0.5																>4			R	>4
6666	Community	Staphylococcus aureus															R	<=0.125	S	<=0.5															S	<=0.5			R	>4
6710	Community	Staphylococcus aureus															S	<=0.125	R	>2															S	<=0.5			S	<=0.25
6744	Community	Staphylococcus aureus															S	<=0.125	S	<=0.5															S	<=0.5			S	<=0.25
6756	LTCH	Staphylococcus aureus															R	<=0.125	R	>2															S	<=0.5			R	>4
6877	LTCH	Staphylococcus aureus															S	0.25	S	<=0.5															S	<=0.5			S	<=0.25
6979	Community	Staphylococcus aureus															S	0.25	S	<=0.5															S	<=0.5			S	<=0.25
7128	Community	Staphylococcus aureus															R	>4	R	>2																>4			R	>4
7247	Community	Staphylococcus aureus															S	<=0.125	S	<=0.5															S	<=0.5			S	<=0.25
7305	Community	Staphylococcus aureus															S	<=0.125	S	<=0.5															S	<=0.5			S	<=0.25
7319	Community	Staphylococcus aureus															S	0.25	S	<=0.5															S	<=0.5			S	<=0.25
7340	Community	Staphylococcus aureus															R	<=0.125	R	>2																>4			R	>4
7350	Community	Staphylococcus aureus															S	<=0.125	S	<=0.5															S	<=0.5			S	<=0.25
7612	Community	Staphylococcus aureus															S	0.25	S	<=0.5															S	<=0.5			S	<=0.25
7865	Community	Staphylococcus aureus															S	0.25	S	<=0.5															S	<=0.5			R	>4
7931	Community	Staphylococcus aureus															R	<=0.125	R	>2															S	<=0.5			R	>4
8123	Community	Staphylococcus aureus															S	0.25	S	<=0.5															S	<=0.5			S	<=0.25
8148	LTCH	Staphylococcus aureus															R	>4	R	>2																>4			R	>4
8202	Community	Staphylococcus aureus															S	0.25	R	>2															S	<=0.5			S	<=0.25
8212	Community	Staphylococcus aureus															S	0.25	S	<=0.5															S	<=0.5			S	<=0.25
8262	Community	Staphylococcus aureus															R	0.25	R	>2															S	<=0.5			R	>4
8296	Community	Staphylococcus aureus															S	0.25	R	>2															S	<=0.5			R	>4
8466	Community	Staphylococcus aureus															R	0.25	R	>2															S	<=0.5			R	>4
8541	Community	Staphylococcus aureus															S	0.25	S	<=0.5															S	<=0.5			S	<=0.25
8574	Community	Staphylococcus aureus															S	<=0.125	S	<=0.5															S	<=0.5			S	<=0.25
8607	Community	Staphylococcus aureus															S	0.25	S	<=0.5															S	<=0.5			S	<=0.25
8642	Community	Staphylococcus aureus															S	0.25	S	<=0.5															S	<=0.5			S	<=0.25
8647	Community	Staphylococcus aureus															R	<=0.125	R	>2															S	<=0.5			R	>4
8686	Community	Staphylococcus aureus															S	0.25	S	<=0.5															S	<=0.5			S	<=0.25
8724	Community	Staphylococcus aureus															S	0.5	S	1															S	<=0.5			I	1
8738	Community	Staphylococcus aureus															R	<=0.125	R	>2															S	<=0.5			R	>4
8778	Community	Staphylococcus aureus															S	0.5	S	<=0.5															S	<=0.5			S	<=0.25
8835	Community	Staphylococcus aureus															S	0.25	S	<=0.5															S	<=0.5			S	<=0.25
8844	Community	Staphylococcus aureus															S	0.25	S	<=0.5															S	<=0.5			S	<=0.25
8882	Community	Staphylococcus aureus															R	<=0.125	R	>2															S	<=0.5			R	>4
9065	Community	Staphylococcus aureus															R	0.25	R	>2															S	<=0.5			R	>4
9132	Community	Staphylococcus aureus															S	0.25	S	<=0.5															S	<=0.5			S	<=0.25
9159	Community	Staphylococcus aureus															S	0.25	S	<=0.5															S	<=0.5			S	<=0.25
9660	Community	Staphylococcus aureus															S	0.25	S	<=0.5															S	<=0.5			S	<=0.25
9682	Community	Staphylococcus aureus															S	<=0.125	R	>2															S	<=0.5			S	<=0.25
9697	Community	Staphylococcus aureus															R	<=0.125	R	>2															S	<=0.5			R	>4
9731	Community	Staphylococcus aureus															S	<=0.125	S	<=0.5															S	<=0.5			S	<=0.25
9754	Community	Staphylococcus aureus															S	<=0.125	S	<=0.5															S	<=0.5			S	<=0.25
9822	Community	Staphylococcus aureus															S	<=0.125	S	<=0.5															S	<=0.5			S	<=0.25
9989	Community	Staphylococcus aureus															S	<=0.125	S	<=0.5															S	<=0.5			S	<=0.25
9994	Community	Staphylococcus aureus															S	<=0.125	S	<=0.5															S	<=0.5			S	<=0.25
10128	Community	Staphylococcus aureus															S	0.25	S	<=0.5															S	<=0.5			S	0.5
10230	Community	Staphylococcus aureus															S	<=0.125	S	<=0.5															S	<=0.5			S	<=0.25
10264	Community	Staphylococcus aureus															S	0.25	S	<=0.5															S	<=0.5			S	<=0.25
10269	Community	Staphylococcus aureus															S	0.25	S	<=0.5															S	<=0.5			S	<=0.25
10335	Community	Staphylococcus aureus															S	<=0.125	S	<=0.5															S	<=0.5			S	<=0.25
10423	Community	Staphylococcus aureus															S	<=0.125	S	<=0.5															S	<=0.5			S	<=0.25
10424	Community	Staphylococcus aureus															S	0.25	S	<=0.5															S	<=0.5			S	<=0.25
10582	Community	Staphylococcus aureus															S	<=0.125	S	<=0.5															S	<=0.5			S	<=0.25
10673	LTCH	Staphylococcus aureus															R	0.25	R	>2															S	<=0.5			R	>4
10705	Community	Staphylococcus aureus															R	<=0.125	R	>2															S	<=0.5			R	>4
10726	Community	Staphylococcus aureus															S	0.25	S	<=0.5															S	<=0.5			S	<=0.25
10796	Community	Staphylococcus aureus															S	<=0.125	S	<=0.5															S	<=0.5			S	<=0.25
10857	Community	Staphylococcus aureus															S	<=0.125	S	<=0.5															S	<=0.5			S	<=0.25
10872	Community	Staphylococcus aureus															S	0.25	S	<=0.5															S	<=0.5			S	<=0.25
10928	Community	Staphylococcus aureus															R	<=0.125	R	>2															S	<=0.5			R	>4
10964	Community	Staphylococcus aureus															S	<=0.125	S	<=0.5															S	<=0.5			S	<=0.25
10976	Community	Staphylococcus aureus															S	<=0.125	S	<=0.5															S	<=0.5			S	<=0.25
11027	Community	Staphylococcus aureus															S	<=0.125	S	<=0.5															S	<=0.5			S	<=0.25
11212	Community	Staphylococcus aureus															S	0.25	R	>2															S	<=0.5			S	<=0.25
11288	Community	Staphylococcus aureus															S	<=0.125	S	<=0.5															S	<=0.5			S	<=0.25
11290	Community	Staphylococcus aureus															S	0.25	S	<=0.5															S	<=0.5			S	<=0.25
11357	Community	Staphylococcus aureus															R	>4	R	>2															S	<=0.5			R	>4
11459	Community	Staphylococcus aureus															S	0.25	S	<=0.5															S	<=0.5			S	<=0.25
11493	Community	Staphylococcus aureus															R	0.25	R	>2															S	<=0.5			R	>4
11525	Community	Staphylococcus aureus															R	>4	S	<=0.5															S	<=0.5			R	>4
11618	Community	Staphylococcus aureus															S	0.25	S	<=0.5															S	<=0.5			S	<=0.25
11662	Community	Staphylococcus aureus															S	0.25	S	<=0.5															S	<=0.5			S	0.5
11869	Community	Staphylococcus aureus															S	0.25	S	<=0.5															S	<=0.5			S	<=0.25
11937	Community	Staphylococcus aureus															S	0.25	S	<=0.5															S	<=0.5			S	<=0.25
12005	Community	Staphylococcus aureus															S	0.25	S	<=0.5															S	<=0.5			S	<=0.25
12035	Community	Staphylococcus aureus															R	<=0.125	R	>2															S	<=0.5			R	>4
12060	Community	Staphylococcus aureus															S	0.25	S	<=0.5															S	<=0.5			S	<=0.25
12077	Community	Staphylococcus aureus															S	<=0.125	S	<=0.5															S	<=0.5			S	<=0.25
12345	Community	Staphylococcus aureus															S	0.25	S	1															S	<=0.5			S	<=0.25
12389	Community	Staphylococcus aureus															S	0.25	S	<=0.5															S	<=0.5			S	<=0.25
12484	Community	Staphylococcus aureus															S	<=0.125	S	<=0.5															S	<=0.5			S	<=0.25
12747	Community	Staphylococcus aureus															S	0.25	S	<=0.5															S	<=0.5			S	<=0.25
12851	Community	Staphylococcus aureus															S	0.25	S	<=0.5															S	<=0.5			S	<=0.25
12899	LTCH	Staphylococcus aureus															S	0.25	R	>2															S	<=0.5			S	<=0.25
12912	Community	Staphylococcus aureus															S	0.25	S	<=0.5															S	<=0.5			S	<=0.25
12957	Community	Staphylococcus aureus															S	0.25	S	<=0.5															S	<=0.5			S	<=0.25
12967	Community	Staphylococcus aureus															S	0.25	R	>2															S	<=0.5			S	<=0.25
12972	LTCH	Staphylococcus aureus															S	0.25	S	<=0.5															S	<=0.5			S	<=0.25
13044	Community	Staphylococcus aureus															S	0.25	R	>2															S	<=0.5			S	<=0.25
13175	Community	Staphylococcus aureus															S	0.25	S	<=0.5															S	<=0.5			S	<=0.25
13341	LTCH	Staphylococcus aureus															S	<=0.125	S	<=0.5															S	<=0.5			S	<=0.25
13510	Community	Staphylococcus aureus															S	0.25	S	<=0.5															S	<=0.5			S	<=0.25
13524	Community	Staphylococcus aureus															R	<=0.125	S	<=0.5															S	<=0.5			R	>4
13543	Community	Staphylococcus aureus															S	0.25	S	<=0.5															S	<=0.5			S	<=0.25
13560	Community	Staphylococcus aureus															R	0.25	R	>2															S	<=0.5			R	>4
13600	Community	Staphylococcus aureus															S	0.25	S	<=0.5															S	<=0.5			S	<=0.25
13619	Community	Staphylococcus aureus															S	0.25	S	<=0.5															S	<=0.5			S	<=0.25
13719	LTCH	Staphylococcus aureus															R	<=0.125	R	>2															S	<=0.5			R	>4
13766	Community	Staphylococcus aureus															R	0.25	R	>2															S	<=0.5			R	>4
13788	Community	Staphylococcus aureus															S	0.25	S	<=0.5															S	<=0.5			S	<=0.25
13837	Community	Staphylococcus aureus															R	<=0.125	R	>2															S	<=0.5			R	>4
13911	Community	Staphylococcus aureus															S	0.25	S	<=0.5															S	<=0.5			S	<=0.25
14050	Community	Staphylococcus aureus															S	0.25	S	<=0.5															S	<=0.5			S	<=0.25
14239	Community	Staphylococcus aureus															S	0.25	S	<=0.5															S	<=0.5			S	<=0.25
14463	Community	Staphylococcus aureus															S	0.25	S	<=0.5															S	<=0.5			S	<=0.25
14768	Community	Staphylococcus aureus															S	0.25	S	<=0.5															S	<=0.5			S	<=0.25
14787	Community	Staphylococcus aureus															S	<=0.125	S	<=0.5															S	<=0.5			S	<=0.25
14800	Community	Staphylococcus aureus															S	0.25	S	<=0.5															S	<=0.5			S	<=0.25
14902	Community	Staphylococcus aureus															R	>4	R	>2															S	<=0.5			R	>4
14986	Community	Staphylococcus aureus															S	0.25	R	>2															S	<=0.5			S	<=0.25
15021	Community	Staphylococcus aureus															R	0.25	S	<=0.5															S	<=0.5			R	>4
15038	Community	Staphylococcus aureus															S	0.25	S	<=0.5															S	<=0.5			S	<=0.25
15389	Community	Staphylococcus aureus															S	0.25	S	<=0.5															S	<=0.5			S	<=0.25
15428	Community	Staphylococcus aureus															S	0.25	S	<=0.5															S	<=0.5			S	<=0.25
15492	Community	Staphylococcus aureus															R	0.25	S	<=0.5															S	<=0.5			R	>4
15493	Community	Staphylococcus aureus															S	0.25	R	>2															S	<=0.5			S	<=0.25
15527	Community	Staphylococcus aureus															R	0.25	S	<=0.5															S	<=0.5			R	>4
15611	Community	Staphylococcus aureus															S	0.25	S	<=0.5															S	<=0.5			S	<=0.25
15724	Community	Staphylococcus aureus															S	0.25	R	>2															S	<=0.5			S	<=0.25
15731	Community	Staphylococcus aureus															S	0.25	S	<=0.5															S	<=0.5			S	<=0.25
15755	LTCH	Staphylococcus aureus															R	0.25	R	>2															S	<=0.5			R	>4
15795	Community	Staphylococcus aureus															S	0.25	S	1															S	<=0.5			S	<=0.25
15829	Community	Staphylococcus aureus															R	<=0.125	R	>2															S	<=0.5			R	>4
15831	Community	Staphylococcus aureus															S	0.25	S	<=0.5															S	<=0.5			S	<=0.25
15884	LTCH	Staphylococcus aureus															S	<=0.125	R	>2															S	<=0.5			S	<=0.25
15898	Community	Staphylococcus aureus															S	0.25	R	>2															S	<=0.5			S	<=0.25
15915	LTCH	Staphylococcus aureus															S	<=0.125	R	>2															S	<=0.5			S	<=0.25
15938	LTCH	Staphylococcus aureus															R	<=0.125	R	>2															S	<=0.5			R	>4
15949	Community	Staphylococcus aureus															R	0.25	R	>2															S	<=0.5			R	>4
16058	Community	Staphylococcus aureus															R	<=0.125	S	<=0.5															S	<=0.5			R	>4
16061	Community	Staphylococcus aureus															S	<=0.125	S	<=0.5															S	<=0.5			S	<=0.25
[truncated: 46 more columns]

## Sheet: Urine
No	Source	Species	Ampicillin	Ampicillin_MIC	Amoxicillin-Clavulanate	Amoxicillin-Clavulanate_MIC	Amikacin	Amikacin_MIC	Aztreonam	Aztreonam_MIC	Chloramphenicol	Chloramphenicol_MIC	Ceftazidime	Ceftazidime_MIC	Clindamycin	Clindamycin_MIC	Ciprofloxacin	Ciprofloxacin_MIC	Colistin	Colistin_MIC	Ceftriaxone	Ceftriaxone_MIC	Ceftolozane-Tazobactam	Ceftolozane-Tazobactam_MIC	Cefotaxime	Cefotaxime_MIC	Cefuroxime	Cefuroxime_MIC	Cefazolin	Cefazolin_MIC	Ceftazidime-Avibactam	Ceftazidime-Avibactam _MIC	Doxycycline	Doxycycline_MIC	Daptomycin	Daptomycin_MIC	Erythromycin	Erythromycin_MIC	ESBL	ESBL_MARK	Ertapenem	Ertapenem_MIC	Cefepime	Cefepime_MIC	Fosfomycin	Fosfomycin_MIC	Nitrofurantoin	Nitrofurantoin_MIC	Cefoxitin
99	Community	Enterococcus faecalis	S	1													S	<=0.5																	S	2									S	64	S	<=32
356	Community	Enterococcus faecalis	S	1													S	1																	S	4										>64	S	<=32
584	Community	Enterococcus faecalis	S	1													S	1																	S	1									S	64	S	<=32
800	Community	Enterococcus faecalis	S	1													S	1																		>4									S	64	S	<=32
921	Community	Enterococcus faecalis	S	1													R	>2																	S	2									S	64	S	<=32
1481	Community	Enterococcus faecalis	S	1													S	1																	S	2									S	64	S	<=32
1578	Community	Enterococcus faecalis	S	1													I	2																	S	4									S	64	S	<=32
1689	Community	Enterococcus faecalis	S	2													S	<=0.5																	S	2									S	64	S	<=32
1851	LTCH	Enterococcus faecalis	S	1													R	>2																	S	2									S	64	S	<=32
1878	Community	Enterococcus faecalis	S	1													I	2																	I	4									S	32	S	<=32
1979	Community	Enterococcus faecalis	S	1													S	1																	S	2									S	64	S	<=32
2486	Community	Enterococcus faecalis	S	1													S	<=0.5																	S	2									S	64	S	<=32
2580	Community	Enterococcus faecalis	S	1													S	1																	S	4									S	64	S	<=32
2678	Community	Enterococcus faecalis	S	1													S	<=0.5																	S	1									S	64	S	<=32
2691	LTCH	Enterococcus faecalis	S	2													R	>2																	S	1										>64	I	64
2711	Community	Enterococcus faecalis	S	1													S	<=0.5																	S	1									S	64	S	<=32
2975	Community	Enterococcus faecalis	S	1													I	2																	I	4									S	64	S	<=32
3062	Community	Enterococcus faecalis	S	1													I	2																	I	4										>64	S	<=32
3166	Community	Enterococcus faecalis	S	1													S	1																	S	1										>64	S	<=32
3709	Community	Enterococcus faecalis	S	1													S	<=0.5																	S	2									S	64	S	<=32
3923	Community	Enterococcus faecalis	S	1													S	<=0.5																	S	2									S	64	S	<=32
3934	Community	Enterococcus faecalis	S	1													S	<=0.5																	S	2									S	64	S	<=32
4006	LTCH	Enterococcus faecalis	S	1													S	<=0.5																	I	4									S	64	S	<=32
4078	Community	Enterococcus faecalis	S	1													I	2																	S	2										>64	S	<=32
4094	Community	Enterococcus faecalis	S	1													S	1																	S	1									S	32	S	<=32
4103	Community	Enterococcus faecalis	S	2													S	1																	S	1										>64	S	<=32
4160	Community	Enterococcus faecalis	S	1													R	>2																	S	2									S	64	S	<=32
4593	Community	Enterococcus faecalis	S	1													I	2																	I	4									S	64	S	<=32
4604	Community	Enterococcus faecalis	S	1													S	1																	S	2									S	64	S	<=32
4606	Community	Enterococcus faecalis	S	1													S	<=0.5																	S	2									S	64	S	<=32
4959	LTCH	Enterococcus faecalis	S	2													R	>2																	S	2									S	64	S	<=32
5019	Community	Enterococcus faecalis	S	2													R	>2																	S	1										>64	I	64
5169	Community	Enterococcus faecalis	S	1													I	2																	S	1										>64	S	<=32
5189	Community	Enterococcus faecalis	S	2													S	1																	S	2									S	64	S	<=32
5340	Community	Enterococcus faecalis	S	2													I	2																	I	4									S	64	S	<=32
5661	Community	Enterococcus faecalis	S	1													S	<=0.5																	S	1									S	64	S	<=32
5706	Community	Enterococcus faecalis	S	2													R	>2																	S	2									S	64	S	<=32
5741	Community	Enterococcus faecalis	S	4													R	>2																	S	2									S	64	S	<=32
5746	Community	Enterococcus faecalis	S	1													I	2																	S	2										>64	S	<=32
6002	Community	Enterococcus faecalis	S	1													S	<=0.5																	S	1										>64	S	<=32
6032	Community	Enterococcus faecalis	S	1													S	1																	S	2									S	64	S	<=32
6140	Community	Enterococcus faecalis	S	2													S	1																	S	1									S	64	S	<=32
6214	Community	Enterococcus faecalis	S	1													R	>2																	S	2									S	64	S	<=32
6217	Community	Enterococcus faecalis	S	2													S	1																	S	2									S	64	S	<=32
6441	Community	Enterococcus faecalis	S	1													S	1																	I	4									S	64	S	<=32
6721	Community	Enterococcus faecalis	S	2													R	>2																	S	2									S	64	S	<=32
6769	Community	Enterococcus faecalis	S	1													S	<=0.5																	S	1										>64	S	<=32
6837	Community	Enterococcus faecalis	S	2													S	<=0.5																	S	1										>64	S	<=32
6850	Community	Enterococcus faecalis	S	2													S	<=0.5																	S	1									S	64	S	<=32
7118	Community	Enterococcus faecalis	S	1													R	>2																	I	4									S	64	S	<=32
7138	Community	Enterococcus faecalis	S	2													R	>2																	S	2									S	64	S	<=32
7162	Community	Enterococcus faecalis	S	1													S	1																	I	4										>64	S	<=32
7317	LTCH	Enterococcus faecalis	S	2													R	>2																	S	2										>64	S	<=32
7433	Community	Enterococcus faecalis	S	2													S	<=0.5																	S	2									S	64	S	<=32
7727	Community	Enterococcus faecalis	S	2													R	>2																	S	2									S	64	S	<=32
7772	Community	Enterococcus faecalis	S	1													R	>2																	S	2									S	64	S	<=32
7823	Community	Enterococcus faecalis	S	2													R	>2																	S	2									S	64	S	<=32
7870	Community	Enterococcus faecalis	S	2													R	>2																	S	2									S	64	S	<=32
7954	Community	Enterococcus faecalis	S	1													S	1																	S	2									S	64	S	<=32
8267	Community	Enterococcus faecalis	S	2													S	1																	S	2										>64	S	<=32
8312	Community	Enterococcus faecalis	S	1													R	>2																	S	2									S	64	S	<=32
8669	Community	Enterococcus faecalis	S	1													S	1																	S	2									S	64	S	<=32
8779	Community	Enterococcus faecalis	S	1													S	1																	S	2									S	64	S	<=32
8786	Community	Enterococcus faecalis	S	2													R	>2																	S	2									S	64	S	<=32
8816	Community	Enterococcus faecalis	S	1													S	<=0.5																	S	2										>64	S	<=32
8843	Community	Enterococcus faecalis	S	1													S	<=0.5																	S	2									S	64	S	<=32
8933	Community	Enterococcus faecalis	S	2													R	>2																	I	4										>64	S	<=32
9197	Community	Enterococcus faecalis	S	0.5													S	<=0.5																	S	<=0.5									S	64	S	<=32
9355	Community	Enterococcus faecalis	S	0.5													S	1																	I	4									S	64	S	<=32
9835	Community	Enterococcus faecalis	S	1													I	2																	S	2									S	64	S	<=32
9991	Community	Enterococcus faecalis	S	1													I	2																	S	2									S	64	S	<=32
10508	Community	Enterococcus faecalis	S	1													S	<=0.5																	S	2									S	64	S	<=32
10593	Community	Enterococcus faecalis	S	1													I	2																	I	4									S	64	S	<=32
10651	Community	Enterococcus faecalis	S	1													S	1																	S	2									S	64	S	<=32
10705	Community	Enterococcus faecalis	S	2													R	>2																	S	1									S	64	S	<=32
10976	Community	Enterococcus faecalis	S	1													S	<=0.5																	S	1										>64	S	<=32
11018	Community	Enterococcus faecalis	S	1													I	2																	I	4									S	64	S	<=32
11155	Community	Enterococcus faecalis	S	1													S	1																	S	2									S	64	S	<=32
11228	Community	Enterococcus faecalis	S	1													I	2																	S	2									S	64	S	<=32
11315	Community	Enterococcus faecalis	S	1													S	1																	I	4									S	64	S	<=32
11356	Community	Enterococcus faecalis	S	1													S	1																	I	4									S	64	S	<=32
11385	Community	Enterococcus faecalis	S	1													S	1																	S	2									S	64	S	<=32
11513	Community	Enterococcus faecalis	S	1													S	1																	S	2									S	64	S	<=32
11713	Community	Enterococcus faecalis	S	1													I	2																	S	2										>64	S	<=32
11798	Community	Enterococcus faecalis	S	2													R	>2																	S	2									S	64	S	<=32
12005	Community	Enterococcus faecalis	S	2													R	>2																	S	2									S	32	S	<=32
12035	Community	Enterococcus faecalis	S	2													R	>2																	I	4									S	64	S	<=32
12038	Community	Enterococcus faecalis	S	1													R	>2																	S	1									S	64	S	<=32
12216	Community	Enterococcus faecalis	S	2													R	>2																	S	2									S	64	S	<=32
12288	Community	Enterococcus faecalis	S	2													I	2																	S	2									S	64	S	<=32
12310	Community	Enterococcus faecalis	S	0.5													S	<=0.5																	S	<=0.5									S	32	S	<=32
12328	Community	Enterococcus faecalis	S	1													I	2																	I	4									S	64	S	<=32
12561	Community	Enterococcus faecalis	S	1													S	1																	S	2									S	64	S	<=32
12576	Community	Enterococcus faecalis	S	2													R	>2																	S	1									S	64	S	<=32
12583	Community	Enterococcus faecalis	S	1													R	>2																	S	2									S	64	S	<=32
12600	Community	Enterococcus faecalis	S	1													R	>2																	S	2									S	64	S	<=32
12641	LTCH	Enterococcus faecalis	S	1													R	>2																	S	1									S	64	S	<=32
12959	Community	Enterococcus faecalis	S	1													I	2																	S	2									S	64	S	<=32
12972	LTCH	Enterococcus faecalis	S	2													S	<=0.5																	S	1									S	64	S	<=32
13057	Community	Enterococcus faecalis	S	1													R	>2																	S	2									S	64	S	<=32
13299	Community	Enterococcus faecalis	S	1													I	2																	R	>4									S	64	S	<=32
13337	Community	Enterococcus faecalis	S	1													R	>2																	S	2									S	64	S	<=32
13518	Community	Enterococcus faecalis	S	1													S	1																	S	2									S	64	S	<=32
13626	Community	Enterococcus faecalis	S	1													I	2																	S	2									S	64	S	<=32
13627	Community	Enterococcus faecalis	S	2													S	1																	S	2									S	64	S	<=32
13886	Community	Enterococcus faecalis	S	1													S	<=0.5																	S	2									S	64	S	<=32
13909	Community	Enterococcus faecalis	S	1													S	1																	I	4									S	64	S	<=32
13918	Community	Enterococcus faecalis	S	2													I	2																	S	2									S	64	S	<=32
13966	Community	Enterococcus faecalis	S	2													R	>2																	S	2									S	64	S	<=32
13990	Community	Enterococcus faecalis	S	1													R	>2																	S	1									S	64	S	<=32
14335	Community	Enterococcus faecalis	S	1													R	>2																	S	2									S	32	S	<=32
14501	Community	Enterococcus faecalis	S	1													I	2																	S	2									S	64	S	<=32
14511	Community	Enterococcus faecalis	S	2													S	<=0.5																	S	2									S	64	S	<=32
14744	Community	Enterococcus faecalis	S	2													R	>2																	S	1										>64	S	<=32
14909	Community	Enterococcus faecalis	S	2													S	1																	I	4									S	64	S	<=32
14964	Community	Enterococcus faecalis	S	1													S	1																	S	<=0.5										>64	S	<=32
15057	Community	Enterococcus faecalis	S	4													R	>2																	S	1										>64	S	<=32
15189	Community	Enterococcus faecalis	S	2													R	>2																	S	1									S	32	S	<=32
15344	Community	Enterococcus faecalis	S	2													R	>2																	S	2									S	64	S	<=32
15397	Community	Enterococcus faecalis	S	1													R	>2																	S	2									S	64	S	<=32
15437	Community	Enterococcus faecalis	S	1													I	2																	S	2										>64	S	<=32
15707	Community	Enterococcus faecalis	S	1													S	1																	S	2									S	64	S	<=32
15781	Community	Enterococcus faecalis	S	1													S	<=0.5																	S	2									S	64	S	<=32
15789	Community	Enterococcus faecalis	S	1													S	<=0.5																	S	2									S	64	S	<=32
15802	Community	Enterococcus faecalis	S	1													R	>2																	S	2									S	64	S	<=32
15882	Community	Enterococcus faecalis	S	2													S	<=0.5																	S	2									S	64	S	<=32
15986	Community	Enterococcus faecalis	S	2													S	1																	S	2									S	64	S	<=32
43	Community	Enterococcus faecium	R	>16													R	>2																	S	2											R	128
101	Community	Enterococcus faecium	R	>16													R	>2																	I	1											R	128
218	Community	Enterococcus faecium	R	>16													R	>2																	S	2											R	128
384	Community	Enterococcus faecium	R	>16													R	>2																	S	I											R	>128
645	LTCH	Enterococcus faecium	R	>16													R	>2																	S	4											R	128
703	LTCH	Enterococcus faecium	R	>16													R	>2																	I	<=0.5											R	>128
727	Community	Enterococcus faecium	R								S						R																				R
903	LTCH	Enterococcus faecium	R	>16													R	>2																	I	2											R	128
935	Community	Enterococcus faecium	R	>16													R	>2																	I	4											I	64
2032	Community	Enterococcus faecium	R	>16													R	>2																	I	2											R	128
2941	Community	Enterococcus faecium	R	>16													R	>2																	I	2											R	128
3080	Community	Enterococcus faecium	R	>16													R	>2																	I	2											R	128
4382	Community	Enterococcus faecium	R	>16													R	>2																	I	2											R	128
4528	LTCH	Enterococcus faecium	R	>16													R	>2																	I	4											R	>128
4656	Community	Enterococcus faecium	R	>16													R	>2																	I	2											R	128
4667	Community	Enterococcus faecium	R	>16													R	>2																	I	1											R	128
4712	LTCH	Enterococcus faecium	R	>16													R	>2																	I	4											R	128
5189	Community	Enterococcus faecium	R	>16													R	>2																	I	1											R	>128
5364	Community	Enterococcus faecium	R	16													R	>2																	I	2											R	128
5497	LTCH	Enterococcus faecium	R	>16													R	>2																	I	2											R	>128
5528	Community	Enterococcus faecium	R	16													R	>2																	I	1											R	>128
5642	Community	Enterococcus faecium	R	>16													R	>2																	I	4											R	>128
5646	Community	Enterococcus faecium	S	0.5													S	<=0.5																	I	4											I	64
5803	Community	Enterococcus faecium	S	<=0.25													S	<=0.5																	S	2											R	128
5843	Community	Enterococcus faecium	R	>16													R	>2																	I	1											R	>128
6154	Community	Enterococcus faecium	R	>16													R	>2																	I	1											R	128
6186	LTCH	Enterococcus faecium	R	>16													R	>2																	I	2											I	64
6212	Community	Enterococcus faecium	R	>16													I	2																	I	4											I	64
6337	Community	Enterococcus faecium	R	>16													R	>2																	I	2											R	>128
6401	Community	Enterococcus faecium	R	>16													R	>2																	I	2											R	128
6435	Community	Enterococcus faecium	R	>16													R	>2																	I	2											R	>128
6489	Community	Enterococcus faecium	R	>16													R	>2																	I	2											R	128
6545	Community	Enterococcus faecium	R	>16													R	>2																	I	<=0.5											I	64
6566	Community	Enterococcus faecium	R	>16													R	>2																	I	4											R	128
6847	Community	Enterococcus faecium	R	>16													R	>2																	I	4											R	128
6881	Community	Enterococcus faecium	R	>16													R	>2																	I	2											R	128
6920	LTCH	Enterococcus faecium	R	>16													R	>2																	I	2											R	128
7030	Community	Enterococcus faecium	R	>16													R	>2																	I	4											R	128
7231	Community	Enterococcus faecium	R	>16													R	>2																	I	1											R	128
7533	Community	Enterococcus faecium	S	0.5													S	<=0.5																	I	4											I	64
7687	Community	Enterococcus faecium	R	>16													R	>2																	I	2											R	128
7872	Community	Enterococcus faecium	R	>16													R	>2																	I	2											R	128
8154	Community	Enterococcus faecium	R	>16													R	>2																	I	2											R	128
8169	Community	Enterococcus faecium	R	>16													R	>2																	I	1											R	128
8417	LTCH	Enterococcus faecium	R	>16													R	>2																	I	4											R	128
9137	Community	Enterococcus faecium	R	>16													R	>2																	I	2											R	128
9192	Community	Enterococcus faecium	R	>16													R	>2																	I	4											R	>128
9192	Community	Enterococcus faecium	R	>16													R	>2																	I	4											R	>128
9273	Community	Enterococcus faecium	R	16													R	>2																	I	2											R	128
9532	Community	Enterococcus faecium	R	>16													R	>2																	I	2											R	128
10100	Community	Enterococcus faecium	R	>16													R	>2																	I	4											R	128
10269	Community	Enterococcus faecium	R	>16													R	>2																	I	2											R	128
10280	Community	Enterococcus faecium	S	<=0.25													S	1																	I	1											I	64
10282	Community	Enterococcus faecium	R	>16													R	>2																	I	2											R	>128
10321	Community	Enterococcus faecium	R	>16													R	>2																	I	4											R	128
10331	Community	Enterococcus faecium	R	>16													R	>2																	I	4											R	128
10374	LTCH	Enterococcus faecium	R	>16													R	>2																	I	4											R	128
10428	LTCH	Enterococcus faecium	R	>16													R	>2																	I	2											R	128
11435	Community	Enterococcus faecium	S	1													I	2																	I	4											I	64
11910	LTCH	Enterococcus faecium	R	>16													R	>2																	I	4											R	128
12050	Community	Enterococcus faecium	R	>16													R	>2																	I	2											R	128
12655	Community	Enterococcus faecium	R	>16													R	>2																	I	4											R	128
12967	Community	Enterococcus faecium	S	2													S	1																	I	4											I	64
13320	Community	Enterococcus faecium	R	>16													R	>2																	I	4											R	128
14322	Community	Enterococcus faecium	R	>16													R	>2																	I	4											R	128
14966	Community	Enterococcus faecium	R	>16													R	>2																	I	2											R	128
15066	Community	Enterococcus faecium	S	2													S	<=0.5																	R	>4											S	<=32
15564	Community	Enterococcus faecium	R	>16													R	>2																	I	4											R	128
15587	Community	Enterococcus faecium	R	>16													R	>2																	I	2											R	128
15603	Community	Enterococcus faecium	R	>16													R	>2																	I	2											R	128
70	Community	Escherichia coli	R	>16			S	<=4	S	<=1			S	<=0.5			R	1			S	<=0.5					S	8	S	4									NEG	-	S	<=0.25	S	<=1	S	<=16	S	<=32	S
96	Community	Escherichia coli	R	>16			S	<=4	S	<=1			R	>16			S	0.25			S	<=0.5					R	>16	R	>16									NEG	-	S	<=0.25	S	<=1	S	<=16	S	<=32	R
104	Community	Escherichia coli	R	>16			S	<=4	S	<=1			S	<=0.5			R	>2			S	<=0.5					R	>16	S	<=2									NEG	-	S	<=0.25	S	<=1	S	<=16	S	<=32	S
117	Community	Escherichia coli	S	<=4			S	<=4	S	<=1			S	<=0.5			S	<=0.125			S	<=0.5					S	<=4	S	<=2									NEG	-	S	<=0.25	S	<=1	S	<=16	S	<=32	S
140	Community	Escherichia coli	S	<=4			S	<=4	S	<=1			S	<=0.5			S	<=0.125			S	<=0.5					S	<=4	S	<=2									NEG	-	S	<=0.25	S	<=1	S	<=16	S	<=32	S
146	Community	Escherichia coli	S	<=4			S	<=4	S	<=1			S	<=0.5			S	<=0.125			S	<=0.5					S	<=4	S	<=2									NEG	-	S	<=0.25	S	<=1	S	<=16	S	<=32	S
169	LTCH	Escherichia coli	R	>16			S	<=4	R	>16			R	>16			R	>2			R	>4					R	>16	R	>16									POS	+	S	<=0.25	R	>16	S	<=16	S	<=32	S
236	Community	Escherichia coli	R	>16			S	<=4	S	2			S	1			R	>2			R	>4					R	>16	R	>16									POS	+	S	<=0.25	S	<=1	S	<=16	S	<=32	S
246	Community	Escherichia coli	R	>16			S	<=4	S	<=1			S	<=0.5			S	<=0.125			S	<=0.5					S	<=4	S	<=2									NEG	-	S	<=0.25	S	<=1	S	<=16	S	<=32	S
261	Community	Escherichia coli	R	>16			S	<=4	S	<=1			S	<=0.5			R	>2			R	>4					R	>16	R	>16									NEG	-	S	<=0.25	S	2	S	<=16	S	<=32	S
274	Community	Escherichia coli	S	<=4			S	<=4	S	<=1			S	<=0.5			R	>2			S	<=0.5					S	<=4	S	<=2									NEG	-	S	<=0.25	S	<=1	S	<=16	S	<=32	S
289	Community	Escherichia coli	R	>16			S	<=4	S	<=1			S	<=0.5			I	0.5			S	<=0.5					S	8	S	<=2									NEG	-	S	<=0.25	S	<=1	S	<=16	S	<=32	S
326	Community	Escherichia coli	R	>16			S	<=4	R	16			S	4			S	0.25			R	>4					R	>16	R	>16									POS	+	S	<=0.25	I	8	S	<=16	S	<=32	S
334	Community	Escherichia coli	R	>16			S	<=4	R	>16			S	<=0.5			S	<=0.125			S	<=0.5					S	<=4	S	<=2									NEG	-	S	<=0.25	S	<=1	S	<=16	S	<=32	S
340	Community	Escherichia coli	S	<=4			S	<=4	S	<=1			S	<=0.5			S	<=0.125			S	<=0.5					S	<=4	S	<=2									NEG	-	S	<=0.25	S	<=1	S	<=16	S	<=32	S
343	Community	Escherichia coli	R	>16			S	<=4	S	<=1			S	<=0.5			S	0.25			S	<=0.5					S	<=4	S	<=2									NEG	-	S	<=0.25	S	<=1	S	<=16	S	<=32	S
346	Community	Escherichia coli	S	<=4			S	<=4	S	<=1			S	<=0.5			S	<=0.125			S	<=0.5					S	<=4	S	<=2									NEG	-	S	<=0.25	S	<=1	S	<=16	S	<=32	S
350	Community	Escherichia coli	R	>16			S	<=4	S	<=1			S	<=0.5			R	>2			S	<=0.5					S	<=4	S	16									NEG	-	S	<=0.25	S	<=1	S	<=16	S	<=32	S
353	Community	Escherichia coli	R	>16			S	<=4	R	>16			I	8			S	0.25			R	>4					R	>16	R	>16									POS	+	S	<=0.25	R	>16	S	<=16	S	<=32	S
382	Community	Escherichia coli	R	>16			S	<=4	R	16			I	8			R	>2			R	>4					R	>16	R	>16									POS	+	S	<=0.25	I	4	S	<=16	S	<=32	S
400	Community	Escherichia coli	R	>16			S	<=4	R	>16			R	16			S	<=0.125			R	>4					R	>16	R	>16									POS	+	S	<=0.25	R	16	S	<=16	S	<=32	S
420	Community	Escherichia coli	R	>16			S	<=4	R	>16			R	16			R	>2			R	>4					R	>16	R	>16									POS	+	S	<=0.25	R	>16	S	<=16	S	<=32	S
426	Community	Escherichia coli	R	>16			S	<=4	S	<=1			S	<=0.5			R	>2			S	<=0.5					S	<=4	S	4									NEG	-	S	<=0.25	S	<=1	S	<=16	S	<=32	S
437	Community	Escherichia coli	S	<=4			S	<=4	S	<=1			S	<=0.5			S	<=0.125			S	<=0.5					S	<=4	S	<=2									NEG	-	S	<=0.25	S	<=1	S	<=16	S	<=32	S
467	Community	Escherichia coli	R	>16			S	<=4	S	<=1			S	<=0.5			R	>2			S	<=0.5					S	<=4	S	<=2									NEG	-	S	<=0.25	S	<=1	S	<=16	S	<=32	S
502	Community	Escherichia coli	R	>16			S	<=4	S	2			S	1			R	>2			R	>4					R	>16	R	>16									POS	+	S	<=0.25	S	<=1	S	<=16	S	<=32	S
540	Community	Escherichia coli	S	<=4			S	<=4	S	<=1			S	<=0.5			S	<=0.125			S	<=0.5					S	<=4	S	<=2									NEG	-	S	<=0.25	S	<=1	S	<=16	S	<=32	S
569	Community	Escherichia coli	S	<=4			S	16	S	<=1			S	<=0.5			S	<=0.125			S	<=0.5					S	<=4	S	4									NEG	-	S	<=0.25	S	2	S	<=16	S	<=32	S
577	Community	Escherichia coli	R	>16			S	<=4	S	<=1			S	<=0.5			R	>2			S	<=0.5					S	8	S	<=2									NEG	-	S	<=0.25	S	<=1	S	<=16	S	<=32	S
584	Community	Escherichia coli	R	>16			S	<=4	S	2			I	8			S	<=0.125			R	>4					R	>16	R	>16									NEG	-	S	<=0.25	S	<=1	S	<=16	S	<=32	R
594	Community	Escherichia coli	R	>16			S	<=4	S	<=1			S	<=0.5			I	0.5			S	<=0.5					S	<=4	S	4									NEG	-	S	<=0.25	S	<=1	S	<=16	S	<=32	S
613	Community	Escherichia coli	R	>16			S	<=4	R	>16			R	16			R	>2			R	>4					R	>16	R	>16									POS	+	S	<=0.25	R	>16	S	<=16	S	<=32	S
670	Community	Escherichia coli	S	<=4			S	<=4	S	<=1			S	<=0.5			S	<=0.125			S	<=0.5					S	<=4	S	<=2									NEG	-	S	<=0.25	S	<=1	S	<=16	S	<=32	S
708	Community	Escherichia coli	R	>16			S	<=4	R	16			S	4			R	>2			R	>4					R	>16	R	>16									POS	+	S	<=0.25	I	8	S	<=16	S	<=32	S
714	Community	Escherichia coli	S	<=4			S	<=4	S	<=1			S	<=0.5			S	<=0.125			S	<=0.5					S	<=4	S	<=2									NEG	-	S	<=0.25	S	<=1	S	<=16	S	<=32	S
733	Community	Escherichia coli	S	<=4			S	<=4	S	<=1			S	<=0.5			R	>2			S	<=0.5					S	<=4	S	<=2									NEG	-	S	<=0.25	S	<=1	S	<=16	S	<=32	S
749	LTCH	Escherichia coli	R	>16			R	>32	R	>16			R	>16			R	>2			R	>4					R	>16	R	>16									NEG	-	R	>1	R	>16	S	<=16	S	<=32	I
814	Community	Escherichia coli	S	<=4			S	<=4	S	<=1			S	<=0.5			S	<=0.125			S	<=0.5					S	<=4	S	<=2									NEG	-	S	<=0.25	S	<=1	S	<=16	S	<=32	S
830	Community	Escherichia coli	R	>16			S	<=4	S	<=1			S	<=0.5			R	>2			S	<=0.5					S	<=4	S	<=2									NEG	-	S	<=0.25	S	<=1	S	<=16	S	<=32	S
845	Community	Escherichia coli	R	>16			S	<=4	R	>16			I	8			R	>2			R	>4					R	>16	R	>16									NEG	-	R	>1	R	>16	S	32	S	<=32	R
866	Community	Escherichia coli	S	<=4			S	<=4	S	<=1			S	<=0.5			S	0.25			S	<=0.5					S	<=4	S	<=2									NEG	-	S	<=0.25	S	<=1	S	<=16	S	<=32	S
872	Community	Escherichia coli	S	<=4			S	<=4	S	<=1			S	<=0.5			R	1			S	<=0.5					S	<=4	S	<=2									NEG	-	S	<=0.25	S	<=1	S	<=16	S	<=32	S
874	Community	Escherichia coli	R	>16			S	8	R	>16			R	>16			R	>2			R	>4					R	>16	R	>16									POS	+	S	<=0.25	R	>16	S	<=16	S	<=32	S
919	Community	Escherichia coli	R	>16			S	<=4	I	8			I	8			R	>2			R	>4					R	>16	R	>16									POS	+	S	<=0.25	I	4	S	<=16	S	<=32	S
927	Community	Escherichia coli	R	>16			S	<=4	R	16			R	16			R	>2			R	>4					R	>16	R	>16									POS	+	S	<=0.25	I	8	S	<=16	S	<=32	S
943	Community	Escherichia coli	R	>16			S	<=4	R	16			R	16			R	>2			R	>4					R	>16	R	>16									POS	+	S	<=0.25	I	8	S	<=16	S	<=32	S
1020	Community	Escherichia coli	R	>16			S	<=4	S	<=1			S	<=0.5			S	<=0.125			S	<=0.5					S	<=4	S	4									NEG	-	S	<=0.25	S	<=1	S	<=16	S	<=32	S
1079	Community	Escherichia coli	S	<=4			S	<=4	S	<=1			S	<=0.5			R	>2			S	<=0.5					S	<=4	S	<=2									NEG	-	S	<=0.25	S	<=1	S	<=16	S	<=32	S
1092	Community	Escherichia coli	R	>16			S	<=4	S	<=1			S	<=0.5			S	0.25			S	<=0.5					S	<=4	S	4									NEG	-	S	<=0.25	S	<=1	S	<=16	S	<=32	S
1144	Community	Escherichia coli	R	>16			S	<=4	R	16			I	8			R	>2			R	>4					R	>16	R	>16									POS	+	S	<=0.25	I	8	S	<=16	S	<=32	S
1161	Community	Escherichia coli	S	<=4			S	<=4	S	<=1			S	<=0.5			S	<=0.125			S	<=0.5					S	<=4	S	<=2									NEG	-	S	<=0.25	S	<=1	S	<=16	S	<=32	S
1209	Community	Escherichia coli	S	<=4			S	<=4	S	<=1			S	<=0.5			R	>2			S	<=0.5					S	<=4	S	<=2									NEG	-	S	<=0.25	S	<=1	S	<=16	S	<=32	S
1215	Community	Escherichia coli	R	>16			S	<=4	I	8			I	8			S	<=0.125			R	>4					R	>16	R	>16									POS	+	S	<=0.25	I	8	S	<=16	S	<=32	S
1344	Community	Escherichia coli	R	>16			S	<=4	S	<=1			S	<=0.5			I	0.5			S	<=0.5					S	8	S	16									NEG	-	S	<=0.25	S	<=1	S	<=16	S	<=32	S
1347	Community	Escherichia coli	R	>16			S	8	R	>16			R	>16			S	0.25			I	2					R	>16	R	>16									NEG	-	S	<=0.25	S	<=1	S	<=16	S	<=32	R
1360	Community	Escherichia coli	S	<=4			S	<=4	S	<=1			S	<=0.5			R	>2			S	<=0.5					S	<=4	S	<=2									NEG	-	S	<=0.25	S	<=1	S	<=16	S	<=32	S
1373	Community	Escherichia coli	R	>16			S	8	R	>16			R	16			R	>2			R	>4					R	>16	R	>16									POS	+	S	<=0.25	R	16	S	<=16	S	<=32	S
1390	Community	Escherichia coli	R	>16			S	<=4	S	<=1			S	<=0.5			S	<=0.125			S	<=0.5					S	<=4	S	16									NEG	-	S	<=0.25	S	<=1	S	<=16	S	<=32	S
1498	Community	Escherichia coli	R	>16			S	<=4	R	>16			R	16			R	>2			R	>4					R	>16	R	>16									POS	+	S	<=0.25	R	>16	S	<=16	S	<=32	S
1564	Community	Escherichia coli	R	>16			S	<=4	R	>16			R	16			R	>2			R	>4					R	>16	R	>16									POS	+	S	<=0.25	R	>16	S	<=16	S	<=32	S
1571	Community	Escherichia coli	R	>16			S	<=4	S	<=1			S	<=0.5			R	2			S	<=0.5					S	<=4	S	4									NEG	-	S	<=0.25	S	<=1	S	<=16	S	<=32	S
1590	Community	Escherichia coli	R	>16			S	<=4	S	<=1			S	<=0.5			R	>2			S	<=0.5					S	<=4	S	<=2									NEG	-	S	<=0.25	S	<=1	S	<=16	S	<=32	S
1619	Community	Escherichia coli	R	>16			S	<=4	S	<=1			S	<=0.5			S	0.25			S	<=0.5					S	<=4	S	8									NEG	-	S	<=0.25	S	<=1	S	<=16	S	<=32	S
1748	Community	Escherichia coli	S	<=4			S	<=4	S	<=1			S	<=0.5			S	<=0.125			S	<=0.5					S	<=4	S	<=2									NEG	-	S	<=0.25	S	<=1	S	<=16	S	<=32	S
1767	Community	Escherichia coli	S	<=4			S	<=4	S	<=1			S	<=0.5			S	<=0.125			S	<=0.5					S	<=4	S	<=2									NEG	-	S	<=0.25	S	<=1	S	<=16	S	<=32	S
1816	Community	Escherichia coli	R	>16			S	<=4	S	<=1			S	<=0.5			R	>2			S	<=0.5					S	<=4	S	<=2									NEG	-	S	<=0.25	S	<=1	S	<=16	S	<=32	S
1824	Community	Escherichia coli	R	>16			S	<=4	R	16			R	16			R	>2			R	>4					R	>16	R	>16									NEG	-	S	0.5	I	8	S	<=16	S	<=32	R
1878	Community	Escherichia coli	R	>16			S	<=4	S	2			I	8			S	0.25			R	>4					R	16	R	>16									NEG	-	S	<=0.25	S	<=1	S	<=16	S	<=32	R
1885	Community	Escherichia coli	R	>16			S	<=4	R	>16			R	>16			I	0.5			R	>4					R	>16	R	>16									POS	+	S	<=0.25	R	>16	S	<=16	S	<=32	S
1894	Community	Escherichia coli	R	>16			S	<=4	I	8			S	4			R	>2			R	>4					R	>16	R	>16									POS	+	S	<=0.25	S	2	S	<=16	S	<=32	S
1899	Community	Escherichia coli	R	>16			S	<=4	S	<=1			S	<=0.5			R	>2			S	<=0.5					S	8	S	<=2									NEG	-	S	<=0.25	S	<=1	S	<=16	S	<=32	S
1906	Community	Escherichia coli	R	>16			I	32	R	>16			R	>16			R	>2			R	>4					R	>16	R	>16									POS	+	S	<=0.25	R	>16	S	<=16	S	<=32	S
1922	Community	Escherichia coli	S	<=4			S	<=4	S	<=1			S	<=0.5			S	<=0.125			S	<=0.5					S	<=4	S	<=2									NEG	-	S	<=0.25	S	<=1	S	<=16	S	<=32	S
1993	Community	Escherichia coli	R	>16			S	<=4	S	4			S	1			I	0.5			R	>4					R	>16	R	>16									POS	+	S	<=0.25	I	4	S	<=16	S	<=32	S
2037	Community	Escherichia coli	R	>16			S	<=4	S	<=1			S	<=0.5			I	0.5			S	<=0.5					S	<=4	S	4									NEG	-	S	<=0.25	S	<=1	S	<=16	S	<=32	S
2057	Community	Escherichia coli	R	>16			S	<=4	S	4			S	2			R	>2			R	>4					R	>16	R	>16									POS	+	S	<=0.25	I	4	S	<=16	S	<=32	S
2094	Community	Escherichia coli	R	>16			S	<=4	S	<=1			S	<=0.5			R	>2			S	<=0.5					S	<=4	S	<=2									NEG	-	S	<=0.25	S	<=1	S	<=16	S	<=32	S
2101	Community	Escherichia coli	R	>16			S	<=4	I	8			S	2			R	>2			R	>4					R	>16	R	>16									POS	+	S	<=0.25	S	<=1	S	<=16	R	128	S
2161	Community	Escherichia coli	R	>16			S	16	R	>16			R	>16			R	>2			R	>4					R	>16	R	>16									POS	+	S	<=0.25	R	>16	S	<=16	S	<=32	S
2284	Community	Escherichia coli	R	>16			S	16	S	<=1			S	<=0.5			R	>2			S	<=0.5					S	<=4	S	16									NEG	-	S	<=0.25	S	<=1	S	<=16	S	<=32	S
2313	Community	Escherichia coli	S	<=4			S	<=4	S	<=1			S	<=0.5			S	<=0.125			S	<=0.5					S	<=4	S	<=2									NEG	-	S	<=0.25	S	<=1	S	<=16	S	<=32	S
2335	Community	Escherichia coli	R	>16			S	<=4	S	<=1			I	8			S	<=0.125			S	<=0.5					R	>16	R	>16									POS	+	S	<=0.25	S	<=1	S	<=16	S	<=32	R
2408	Community	Escherichia coli	R	>16			S	<=4	S	<=1			S	<=0.5			R	>2			S	<=0.5					S	<=4	S	4									NEG	-	S	<=0.25	S	<=1	S	<=16	S	<=32	S
2425	Community	Escherichia coli	S	<=4			S	<=4	S	<=1			S	<=0.5			S	<=0.125			S	<=0.5					S	<=4	S	<=2									NEG	-	S	<=0.25	S	<=1	S	<=16	S	<=32	S
2436	Community	Escherichia coli	S	8			S	<=4	S	<=1			S	<=0.5			S	<=0.125			S	<=0.5					S	<=4	S	<=2									NEG	-	S	<=0.25	S	<=1	S	<=16	S	<=32	S
2495	Community	Escherichia coli	R	>16			S	<=4	R	>16			I	8			S	<=0.125			R	>4					R	>16	R	>16									POS	+	S	<=0.25	I	8	S	<=16	S	<=32	S
2500	Community	Escherichia coli	S	<=4			S	<=4	S	<=1			S	<=0.5			R	>2			S	<=0.5					S	<=4	S	<=2									NEG	-	S	<=0.25	S	<=1	S	<=16	S	<=32	S
2502	Community	Escherichia coli	S	<=4			S	<=4	S	<=1			S	<=0.5			S	<=0.125			S	<=0.5					S	<=4	S	<=2									NEG	-	S	<=0.25	S	<=1	S	<=16	S	<=32	S
2507	Community	Escherichia coli	R	>16			S	<=4	S	<=1			S	<=0.5			S	<=0.125			S	<=0.5					S	<=4	S	8									NEG	-	S	<=0.25	S	<=1	S	<=16	S	<=32	S
2515	Community	Escherichia coli	R	>16			S	<=4	S	<=1			R	>16			R	>2			R	>4					R	>16	S	4									NEG	-	S	<=0.25	I	4	S	<=16	S	<=32	S
2518	Community	Escherichia coli	S	<=4			S	<=4	S	<=1			S	<=0.5			S	<=0.125			S	<=0.5					R	>16	S	<=2									NEG	-	S	<=0.25	I	8	S	<=16	S	<=32	S
2532	Community	Escherichia coli	S	<=4			S	<=4	S	<=1			S	<=0.5			S	0.25			S	<=0.5					S	<=4	S	<=2									NEG	-	S	<=0.25	S	<=1	S	<=16	S	<=32	S
2536	Community	Escherichia coli	S	<=4			S	<=4	S	<=1			S	<=0.5			R	>2			S	<=0.5					S	<=4	S	<=2									NEG	-	S	<=0.25	S	<=1	S	<=16	S	<=32	S
2537	Community	Escherichia coli	R	>16			S	<=4	S	<=1			S	<=0.5			R	>2			S	<=0.5					S	<=4	S	<=2									NEG	-	S	<=0.25	S	<=1	S	<=16	S	<=32	S
2554	Community	Escherichia coli	S	<=4			S	<=4	S	<=1			S	<=0.5			S	<=0.125			S	<=0.5					S	<=4	S	<=2									NEG	-	S	<=0.25	S	<=1	S	<=16	S	<=32	S
2567	Community	Escherichia coli	R	>16			S	<=4	S	<=1			S	1			I	0.5			S	<=0.5					S	8	S	<=2									NEG	-	S	<=0.25	S	<=1	S	<=16	S	<=32	S
2580	Community	Escherichia coli	R	>16			S	<=4	I	8			S	4			R	>2			S	<=0.5					R	>16	R	>16									POS	+	S	<=0.25	S	<=1	S	<=16	S	<=32	R
2628	Community	Escherichia coli	R	>16			S	<=4	S	<=1			S	<=0.5			R	>2			S	<=0.5					S	<=4	S	<=2									NEG	-	S	<=0.25	S	<=1	S	<=16	S	<=32	S
2657	Community	Escherichia coli	R	>16			S	8	R	>16			R	>16			R	>2			R	>4					R	>16	R	>16									POS	+	S	<=0.25	R	>16	S	<=16	S	<=32	S
2677	Community	Escherichia coli	R	>16			S	<=4	S	<=1			S	<=0.5			I	0.5			S	<=0.5					S	<=4	S	4									NEG	-	S	<=0.25	S	<=1	S	<=16	S	<=32	S
2684	Community	Escherichia coli	S	<=4			S	<=4	S	<=1			S	<=0.5			S	<=0.125			S	<=0.5					S	<=4	S	<=2									NEG	-	S	<=0.25	S	<=1	S	<=16	S	<=32	S
2692	Community	Escherichia coli	R	>16			S	<=4	S	<=1			S	<=0.5			I	0.5			S	<=0.5					S	<=4	S	<=2									NEG	-	S	<=0.25	S	<=1	S	<=16	S	<=32	S
2740	Community	Escherichia coli	R	>16			S	<=4	S	<=1			I	8			S	<=0.125			R	>4					R	>16	S	<=2									NEG	-	S	<=0.25	I	4	S	<=16	S	<=32	S
2762	Community	Escherichia coli	R	>16			S	<=4	R	16			I	8			I	0.5			R	>4					R	>16	R	>16									POS	+	S	<=0.25	R	>16	S	<=16	S	<=32	S
2775	Community	Escherichia coli	R	>16			S	<=4	S	<=1			S	<=0.5			R	>2			R	>4					R	>16	S	<=2									NEG	-	S	<=0.25	S	<=1	S	<=16	S	<=32	S
2797	Community	Escherichia coli	R	>16			S	<=4	S	<=1			S	<=0.5			R	2			S	<=0.5					S	8	S	4									NEG	-	S	<=0.25	S	<=1	S	<=16	S	<=32	S
2847	Community	Escherichia coli	R	>16			S	16	R	>16			R	>16			R	>2			R	>4					R	>16	R	>16									POS	+	S	<=0.25	R	>16	S	<=16	S	<=32	S
2851	Community	Escherichia coli	R	>16			S	<=4	I	8			R	16			R	>2			R	4					R	>16	S	<=2									NEG	-	S	<=0.25	I	4	S	<=16	S	<=32	S
2902	Community	Escherichia coli	R	>16			S	16	I	8			I	8			I	0.5			R	>4					R	>16	R	>16									POS	+	S	<=0.25	R	>16	S	<=16	S	<=32	S
2948	Community	Escherichia coli	R	>16			S	<=4	S	<=1			S	<=0.5			S	<=0.125			S	<=0.5					S	<=4	S	<=2									NEG	-	S	<=0.25	S	<=1	S	<=16	S	<=32	S
2955	Community	Escherichia coli	S	<=4			S	<=4	S	<=1			S	<=0.5			I	0.5			S	<=0.5					S	<=4	S	<=2									NEG	-	S	<=0.25	S	<=1	S	<=16	S	<=32	S
2966	Community	Escherichia coli	R	>16			S	<=4	R	>16			I	8			R	>2			R	>4					R	>16	R	>16									POS	+	S	<=0.25	R	>16	S	<=16	S	<=32	S
2972	Community	Escherichia coli	S	<=4			S	<=4	S	<=1			S	<=0.5			S	0.25			S	<=0.5					S	<=4	S	<=2									NEG	-	S	<=0.25	S	<=1	S	<=16	S	<=32	S
2976	Community	Escherichia coli	R	>16			S	<=4	R	>16			R	16			R	2			R	>4					R	>16	R	>16									POS	+	S	<=0.25	R	>16	S	<=16	S	<=32	I
3011	LTCH	Escherichia coli	R	>16			S	<=4	R	>16			R	>16			R	>2			R	>4					R	>16	R	>16									NEG	-	R	>1	R	>16	S	<=16	R	128	R
3021	Community	Escherichia coli	R	>16			S	<=4	S	<=1			S	4			R	1			S	<=0.5					R	>16	R	>16									NEG	-	S	<=0.25	S	<=1	S	<=16	S	<=32	R
3031	Community	Escherichia coli	R	>16			S	<=4	R	>16			R	>16			R	>2			R	>4					R	>16	R	>16									POS	+	S	<=0.25	R	>16	S	<=16	S	<=32	S
3053	Community	Escherichia coli	S	<=4			S	<=4	S	<=1			S	<=0.5			R	>2			S	<=0.5					S	<=4	S	<=2									NEG	-	S	<=0.25	S	<=1	S	<=16	S	<=32	S
3062	Community	Escherichia coli	R	>16			S	<=4	I	8			S	4			R	>2			S	<=0.5					R	>16	R	>16									POS	+	S	<=0.25	S	<=1	S	<=16	S	<=32	R
3073	Community	Escherichia coli	R	>16			S	<=4	R	16			I	8			R	>2			R	>4					R	>16	R	>16									POS	+	S	<=0.25	I	4	S	<=16	S	<=32	S
3126	Community	Escherichia coli	R	>16			R	>32	R	16			S	1			I	0.5			R	>4					R	>16	R	>16									POS	+	S	<=0.25	S	2	S	<=16	S	<=32	S
3162	Community	Escherichia coli	R	>16			S	<=4	S	<=1			S	<=0.5			S	<=0.125			S	<=0.5					S	<=4	S	<=2									NEG	-	S	<=0.25	S	<=1	S	<=16	S	<=32	S
3185	Community	Escherichia coli	S	<=4			S	<=4	S	<=1			S	<=0.5			S	<=0.125			S	<=0.5					S	<=4	S	<=2									NEG	-	S	<=0.25	S	<=1	S	<=16	S	<=32	S
3241	Community	Escherichia coli	R	>16			S	<=4	I	8			S	2			R	>2			R	>4					R	>16	R	>16									POS	+	S	<=0.25	R	16	S	<=16	S	<=32	S
3261	Community	Escherichia coli	R	>16			S	<=4	S	<=1			S	2			S	0.25			S	<=0.5					I	16	R	>16									NEG	-	S	<=0.25	S	<=1	S	<=16	S	<=32	R
3288	Community	Escherichia coli	S	<=4			S	8	R	>16			S	<=0.5			S	<=0.125			R	4					R	<=4	S	8									NEG	-	S	<=0.25	S	<=1	S	<=16	S	<=32	S
3296	Community	Escherichia coli	R	>16			S	8	R	>16			R	>16			R	>2			R	>4					R	>16	R	>16									POS	+	S	<=0.25	R	>16	S	<=16	S	<=32	S
3310	Community	Escherichia coli	R	>16			S	<=4	S	<=1			S	<=0.5			S	<=0.125			S	<=0.5					S	<=4	S	<=2									NEG	-	S	<=0.25	S	<=1	S	<=16	S	<=32	S
3346	LTCH	Escherichia coli	R	>16			S	8	I	8			I	8			R	>2			R	>4					R	>16	R	>16									POS	+	S	<=0.25	R	>16	S	<=16	S	<=32	S
3349	Community	Escherichia coli	S	<=4			S	<=4	S	<=1			S	<=0.5			S	<=0.125			S	<=0.5					S	<=4	S	<=2									NEG	-	S	<=0.25	S	<=1	S	<=16	S	<=32	S
3353	Community	Escherichia coli	S	<=4			S	<=4	S	<=1			S	<=0.5			S	<=0.125			S	<=0.5					S	8	S	<=2									NEG	-	S	<=0.25	S	<=1	S	<=16	S	<=32	S
3356	Community	Escherichia coli	R	>16			S	<=4	S	<=1			S	<=0.5			R	>2			S	<=0.5					S	<=4	S	4									NEG	-	S	<=0.25	S	<=1	S	<=16	S	<=32	S
3395	Community	Escherichia coli	S	<=4			S	<=4	S	<=1			S	<=0.5			R	1			S	<=0.5					S	<=4	S	<=2									NEG	-	S	<=0.25	S	<=1	S	<=16	S	<=32	S
3434	Community	Escherichia coli	S	<=4			S	<=4	S	<=1			S	<=0.5			S	<=0.125			S	<=0.5					S	8	S	4									NEG	-	S	<=0.25	S	<=1	S	<=16	S	<=32	S
3455	Community	Escherichia coli	S	<=4			S	<=4	S	<=1			S	<=0.5			S	<=0.125			S	<=0.5					S	<=4	S	<=2									NEG	-	S	<=0.25	S	<=1	S	<=16	S	<=32	S
3456	Community	Escherichia coli	R	>16			S	<=4	S	<=1			S	<=0.5			S	<=0.125			S	<=0.5					S	<=4	S	<=2									NEG	-	S	<=0.25	S	<=1	S	<=16	S	<=32	S
3488	Community	Escherichia coli	S	<=4			S	<=4	S	<=1			S	<=0.5			S	<=0.125			S	<=0.5					S	<=4	S	<=2									NEG	-	S	<=0.25	S	<=1	S	<=16	S	<=32	S
3513	LTCH	Escherichia coli	R	>16			S	<=4	S	<=1			S	<=0.5			R	>2			S	<=0.5					S	<=4	S	4									NEG	-	S	<=0.25	S	<=1	S	<=16	S	<=32	S
3523	Community	Escherichia coli	R	>16			S	<=4	I	8			I	8			R	>2			R	>4					R	>16	R	>16									POS	+	S	<=0.25	R	16	S	<=16	S	<=32	S
3526	LTCH	Escherichia coli	R	>16			S	<=4	S	<=1			S	<=0.5			S	0.25			S	<=0.5					S	<=4	S	<=2									NEG	-	S	<=0.25	S	<=1	S	<=16	S	<=32	S
3550	LTCH	Escherichia coli	R	>16			S	<=4	R	>16			R	>16			R	>2			R	>4					R	>16	R	>16									POS	+	S	0.5	R	>16	S	<=16	S	<=32	S
3563	Community	Escherichia coli	R	>16			S	<=4	S	<=1			S	<=0.5			R	>2			S	<=0.5					S	<=4	S	<=2									NEG	-	S	0.5	S	<=1	S	<=16	S	<=32	S
3566	Community	Escherichia coli	R	>16			S	<=4	S	<=1			R	16			I	0.5			S	<=0.5					R	>16	R	>16									POS	+	S	<=0.25	S	<=1	S	<=16	S	<=32	R
3568	LTCH	Escherichia coli	R	>16			S	<=4	R	>16			S	1			S	0.25			R	>4					R	>16	R	>16									POS	+	S	0.5	I	8	S	<=16	S	<=32	S
3594	Community	Escherichia coli	R	>16			S	<=4	R	>16			R	>16			R	>2			R	>4					R	>16	R	>16									NEG	-	S	0.5	R	>16	S	<=16	S	<=32	R
3599	Community	Escherichia coli	R	>16			S	<=4	S	<=1			S	<=0.5			S	0.25			S	<=0.5					S	<=4	S	<=2									NEG	-	S	<=0.25	S	<=1	S	<=16	S	<=32	S
3701	Community	Escherichia coli	R	>16			S	<=4	S	<=1			S	<=0.5			I	0.5			S	<=0.5					S	<=4	S	4									NEG	-	S	<=0.25	S	<=1	S	<=16	S	<=32	S
3721	Community	Escherichia coli	S	<=4			S	<=4	S	<=1			S	<=0.5			R	>2			S	<=0.5					S	<=4	S	<=2									NEG	-	S	<=0.25	S	<=1	S	<=16	S	<=32	S
3770	Community	Escherichia coli	S	<=4			S	<=4	S	<=1			S	<=0.5			S	<=0.125			S	<=0.5					S	<=4	S	<=2									NEG	-	S	<=0.25	S	<=1	S	<=16	S	<=32	S
3840	Community	Escherichia coli	S	<=4			S	<=4	S	<=1			S	<=0.5			S	<=0.125			S	<=0.5					S	<=4	S	<=2									NEG	-	S	<=0.25	S	<=1	S	<=16	S	<=32	S
3888	Community	Escherichia coli	R	>16			S	8	R	>16			R	>16			R	>2			R	>4					R	>16	R	>16									POS	+	S	<=0.25	R	>16	S	<=16	S	<=32	S
3890	Community	Escherichia coli	R	>16			S	8	R	>16			R	16			R	>2			R	>4					R	>16	R	>16									POS	+	S	<=0.25	R	>16	S	<=16	S	<=32	S
3947	Community	Escherichia coli	R	>16			S	8	R	16			R	16			R	>2			R	>4					R	>16	R	>16									POS	+	S	<=0.25	I	8	S	<=16	S	<=32	S
3950	Community	Escherichia coli	S	<=4			S	<=4	S	<=1			S	<=0.5			S	<=0.125			S	<=0.5					S	<=4	S	<=2									NEG	-	S	<=0.25	S	<=1	S	<=16	S	<=32	S
3986	Community	Escherichia coli	S	<=4			S	<=4	S	<=1			S	<=0.5			I	0.5			S	<=0.5					S	<=4	S	<=2									NEG	-	S	<=0.25	S	<=1	S	<=16	S	<=32	S
3992	Community	Escherichia coli	R	>16			S	16	S	<=1			S	<=0.5			R	>2			S	<=0.5					S	<=4	S	<=2									NEG	-	S	<=0.25	I	4	S	<=16	S	<=32	S
4017	Community	Escherichia coli	R	>16			S	<=4	S	<=1			S	<=0.5			R	>2			S	<=0.5					S	8	S	4									NEG	-	S	<=0.25	S	<=1	S	<=16	S	<=32	S
4030	Community	Escherichia coli	S	<=4			S	<=4	S	<=1			S	<=0.5			R	>2			S	<=0.5					S	<=4	S	<=2									NEG	-	S	<=0.25	S	<=1	S	<=16	S	<=32	S
4076	Community	Escherichia coli	S	<=4			S	<=4	S	<=1			S	<=0.5			R	>2			S	<=0.5					S	<=4	S	<=2									NEG	-	S	<=0.25	S	<=1	S	<=16	S	<=32	S
4092	LTCH	Escherichia coli	R	>16			S	8	R	>16			R	>16			R	>2			R	>4					R	>16	R	>16									POS	+	S	0.5	R	>16	S	<=16	S	<=32	R
4094	Community	Escherichia coli	R	>16			S	<=4	R	16			S	4			S	0.25			R	>4					R	>16	R	>16									POS	+	S	<=0.25	R	>16	S	<=16	S	<=32	S
4104	Community	Escherichia coli	R	>16			S	<=4	I	8			I	8			I	0.5			R	>4					R	>16	R	>16									POS	+	S	<=0.25	R	>16	S	<=16	S	<=32	S
4107	Community	Escherichia coli	R	>16			S	<=4	S	<=1			S	<=0.5			S	0.25			S	<=0.5					S	<=4	S	<=2									NEG	-	S	<=0.25	S	<=1	S	<=16	S	<=32	S
4130	Community	Escherichia coli	R	>16			S	<=4	S	<=1			R	16			S	0.25			S	<=0.5					R	>16	R	>16									NEG	-	S	<=0.25	S	<=1	S	<=16	S	<=32	R
4131	Community	Escherichia coli	S	<=4			S	<=4	S	<=1			S	<=0.5			R	>2			S	<=0.5					S	<=4	S	<=2									NEG	-	S	<=0.25	S	<=1	S	<=16	S	<=32	S
4132	Community	Escherichia coli	R	>16			S	<=4	R	16			S	4			I	0.5			R	>4					R	>16	R	>16									POS	+	S	<=0.25	R	>16	S	<=16	S	<=32	S
4155	Community	Escherichia coli	R	>16			S	<=4	I	8			R	>16			R	1			I	2					R	>16	R	>16									NEG	-	S	<=0.25	S	<=1	S	<=16	S	<=32	R
4179	Community	Escherichia coli	R	>16			S	<=4	I	8			S	2			R	>2			R	>4					R	>16	R	>16									POS	+	S	<=0.25	I	8	S	<=16	S	<=32	S
4216	Community	Escherichia coli	R	>16			S	<=4	S	<=1			S	<=0.5			S	0.25			S	<=0.5					S	<=4	S	<=2									NEG	-	S	<=0.25	S	<=1	S	<=16	S	<=32	S
4231	Community	Escherichia coli	R	>16			S	<=4	S	4			I	8			R	>2			S	1					R	>16	R	>16									NEG	-	S	<=0.25	S	<=1	S	<=16	S	<=32	R
4253	Community	Escherichia coli	R	>16			S	<=4	R	>16			S	4			R	>2			R	>4					R	>16	R	>16									POS	+	S	<=0.25	R	16	S	<=16	S	<=32	S
4257	Community	Escherichia coli	S	<=4			S	<=4	S	<=1			S	<=0.5			S	<=0.125			S	<=0.5					S	<=4	S	<=2									NEG	-	S	<=0.25	S	<=1	S	<=16	S	<=32	S
4258	Community	Escherichia coli	R	>16			S	<=4	S	2			R	16			S	0.25			S	1					R	>16	R	>16									POS	+	S	<=0.25	S	<=1	S	<=16	S	<=32	S
4259	Community	Escherichia coli	R	>16			S	<=4	S	<=1			S	<=0.5			I	0.5			S	<=0.5					S	<=4	S	4									NEG	-	S	<=0.25	S	<=1	S	<=16	S	<=32	S
4289	Community	Escherichia coli	S	<=4			S	<=4	S	<=1			S	<=0.5			S	<=0.125			S	<=0.5					S	<=4	S	<=2									NEG	-	S	<=0.25	S	<=1	I	128	S	<=32	S
4324	Community	Escherichia coli	R	>16			S	<=4	I	8			S	2			R	>2			R	>4					R	>16	R	>16									POS	+	S	<=0.25	R	>16	S	<=16	S	<=32	S
4325	Community	Escherichia coli	R	>16			S	<=4	S	<=1			S	<=0.5			R	>2			S	<=0.5					S	<=4	S	<=2									NEG	-	S	<=0.25	S	<=1	S	<=16	S	<=32	S
4333	Community	Escherichia coli	S	<=4			S	<=4	S	<=1			S	<=0.5			S	<=0.125			S	<=0.5					S	<=4	S	<=2									NEG	-	S	<=0.25	S	<=1	S	<=16	S	<=32	S
4338	Community	Escherichia coli	S	<=4			S	<=4	S	<=1			S	<=0.5			S	<=0.125			S	<=0.5					S	<=4	S	<=2									NEG	-	S	<=0.25	S	<=1	S	<=16	S	<=32	S
4368	Community	Escherichia coli	R	>16			S	<=4	R	>16			I	8			R	>2			R	>4					R	>16	R	>16									NEG	-	S	<=0.25	R	16	S	<=16	S	<=32	R
4385	Community	Escherichia coli	S	<=4			S	<=4	S	<=1			S	<=0.5			S	<=0.125			S	<=0.5					S	<=4	S	<=2									NEG	-	S	<=0.25	S	<=1	S	<=16	S	<=32	S
4400	Community	Escherichia coli	S	<=4			S	<=4	S	<=1			S	<=0.5			S	<=0.125			S	<=0.5					S	<=4	S	<=2									NEG	-	S	<=0.25	S	<=1	S	<=16	S	<=32	S
4421	Community	Escherichia coli	R	>16			S	<=4	S	<=1			S	<=0.5			R	>2			S	<=0.5					S	<=4	S	4									NEG	-	S	<=0.25	S	<=1	S	<=16	S	<=32	S
4443	Community	Escherichia coli	R	>16			S	8	R	>16			R	>16			R	>2			R	>4					R	>16	R	>16									POS	+	S	<=0.25	R	>16	S	<=16	S	<=32	S
4464	Community	Escherichia coli	R	>16			S	8	S	<=1			S	2			I	0.5			S	<=0.5					S	8	R	>16									NEG	-	S	<=0.25	S	<=1	S	<=16	S	<=32	I
4486	Community	Escherichia coli	R	>16			S	<=4	R	>16			R	>16			R	>2			R	>4					R	>16	R	>16									POS	+	S	0.5	R	>16	S	<=16	S	<=32	S
4492	Community	Escherichia coli	R	>16			S	<=4	S	<=1			S	<=0.5			S	<=0.125			S	<=0.5					S	<=4	R	>16									NEG	-	S	<=0.25	S	<=1	S	<=16	R	128	S
4500	Community	Escherichia coli	R	>16			S	<=4	R	>16			R	>16			R	>2			R	>4					R	>16	R	>16									POS	+	S	<=0.25	R	>16	S	<=16	S	<=32	S
4549	Community	Escherichia coli	R	>16			S	8	R	>16			R	16			R	>2			R	>4					R	>16	R	>16									POS	+	S	<=0.25	R	>16	S	<=16	S	<=32	S
4583	Community	Escherichia coli	R	>16			S	<=4	R	16			I	8			S	0.25			R	>4					R	>16	R	>16									POS	+	S	<=0.25	R	16	S	<=16	S	<=32	S
4591	Community	Escherichia coli	R	>16			S	<=4	I	8			S	2			R	>2			R	>4					R	>16	R	>16									POS	+	S	<=0.25	R	>16	S	<=16	S	<=32	S
4604	Community	Escherichia coli	R	>16			S	<=4	S	<=1			S	<=0.5			R	>2			S	<=0.5					S	<=4	S	<=2									NEG	-	S	<=0.25	S	<=1	S	<=16	S	<=32	S
4606	Community	Escherichia coli	S	<=4			S	<=4	S	<=1			S	<=0.5			R	>2			S	<=0.5					S	<=4	S	<=2									NEG	-	S	<=0.25	S	<=1	S	<=16	S	<=32	S
4630	Community	Escherichia coli	S	<=4			S	<=4	S	<=1			S	<=0.5			R	>2			S	<=0.5					S	<=4	S	<=2									NEG	-	S	<=0.25	S	<=1	S	<=16	S	<=32	S
4636	Community	Escherichia coli	R	>16			S	<=4	S	<=1			S	<=0.5			R	>2			S	<=0.5					R	>16	S	<=2									NEG	-	S	<=0.25	S	<=1	S	<=16	S	<=32	S
4638	Community	Escherichia coli	R	>16			S	<=4	S	<=1			S	<=0.5			I	0.5			S	<=0.5					S	<=4	S	<=2									NEG	-	S	<=0.25	S	<=1	S	<=16	S	<=32	S
4672	Community	Escherichia coli	R	>16			S	<=4	S	<=1			S	<=0.5			S	<=0.125			S	<=0.5					S	8	S	4									NEG	-	S	<=0.25	S	<=1	S	<=16	R	>128	S
4724	Community	Escherichia coli	S				S		S								S				S																				S		S
4725	Community	Escherichia coli	R	>16			S	<=4	R	>16			R	>16			R	>2			R	>4					R	>16	R	>16									POS	+	S	<=0.25	R	>16	S	<=16	S	<=32	I
4742	Community	Escherichia coli	S	<=4			S	<=4	S	<=1			S	<=0.5			S	0.25			S	<=0.5					S	<=4	S	<=2									NEG	-	S	<=0.25	S	<=1	S	<=16	S	<=32	S
4761	Community	Escherichia coli	R	>16			S	8	R	>16			I	8			R	1			R	>4					R	>16	R	>16									POS	+	S	<=0.25	R	>16	S	<=16	I	64	S
4765	Community	Escherichia coli	R	>16			S	<=4	S	<=1			S	<=0.5			S	<=0.125			S	<=0.5					S	<=4	S	4									NEG	-	S	<=0.25	S	<=1	S	<=16	S	<=32	S
4775	Community	Escherichia coli	R	>16			S	<=4	S	<=1			S	<=0.5			S	0.25			S	<=0.5					R	>16	R	>16									NEG	-	S	<=0.25	S	<=1	I	128	I	64	S
4790	Community	Escherichia coli	R	>16			S	<=4	S	<=1			S	<=0.5			S	0.25			S	<=0.5					R	>16	R	>16									NEG	-	S	<=0.25	S	<=1	I	128	I	64	S
4833	Community	Escherichia coli	R	>16			S	<=4	S	<=1			S	<=0.5			S	0.25			I	2					S	<=4	S	<=2									NEG	-	S	<=0.25	S	<=1	S	<=16	S	<=32	S
4860	Community	Escherichia coli	R	>16			S	<=4	S	2			S	<=0.5			R	>2			R	>4					R	>16	R	>16									NEG	-	S	<=0.25	S	2	S	<=16	S	<=32	S
4866	Community	Escherichia coli	S	<=4			S	<=4	S	<=1			S	<=0.5			S	<=0.125			S	<=0.5					S	<=4	S	<=2									NEG	-	S	<=0.25	S	<=1	S	<=16	S	<=32	S
4881	Community	Escherichia coli	R	>16			S	<=4	S	<=1			I	8			S	<=0.125			S	<=0.5					R	>16	R	>16									NEG	-	S	<=0.25	S	<=1	S	<=16	S	<=32	R
4929	Community	Escherichia coli	R	>16			S	<=4	S	<=1			S	<=0.5			S	0.25			S	<=0.5					S	<=4	S	<=2									NEG	-	S	<=0.25	S	<=1	R	>128	S	<=32	S
4959	LTCH	Escherichia coli	R	>16			S	8	R	>16			R	>16			R	>2			R	>4					R	>16	R	>16									POS	+	S	<=0.25	R	>16	S	<=16	S	<=32	S
4968	Community	Escherichia coli	R	>16			S	8	R	16			I	8			R	>2			R	>4					R	>16	R	>16									POS	+	S	<=0.25	I	4	S	<=16	S	<=32	S
4971	Community	Escherichia coli	S	<=4			S	<=4	S	<=1			S	<=0.5			R	>2			S	<=0.5					S	<=4	S	<=2									NEG	-	S	<=0.25	S	<=1	S	<=16	S	<=32	S
4974	Community	Escherichia coli	R	>16			S	<=4	S	<=1			S	<=0.5			R	>2			R	>4					R	<=4	S	8									NEG	-	S	<=0.25	S	<=1	S	<=16	S	<=32	S
4976	Community	Escherichia coli	S	8			S	<=4	S	<=1			S	1			R	>2			S	<=0.5					I	16	S	4									NEG	-	S	<=0.25	S	<=1	S	<=16	S	<=32	S
5004	Community	Escherichia coli	R	>16			I	32	R	16			I	8			R	>2			R	>4					R	>16	R	>16									POS	+	S	<=0.25	R	>16	S	<=16	S	<=32	S
5012	Community	Escherichia coli	R	>16			S	<=4	R	16			R	>16			S	0.25			R	>4					R	>16	R	>16									POS	+	S	<=0.25	R	>16	S	<=16	S	<=32	S
5026	Community	Escherichia coli	S	<=4			S	<=4	S	<=1			S	<=0.5			S	<=0.125			S	<=0.5					S	<=4	S	<=2									NEG	-	S	<=0.25	S	<=1	S	<=16	S	<=32	S
5042	Community	Escherichia coli	S	<=4			S	<=4	S	<=1			S	<=0.5			S	<=0.125			S	<=0.5					S	<=4	S	<=2									NEG	-	S	<=0.25	S	<=1	S	<=16	S	<=32	S
5088	Community	Escherichia coli	R	>16			S	<=4	S	<=1			S	<=0.5			S	<=0.125			S	<=0.5					S	<=4	S	4									NEG	-	S	<=0.25	S	<=1	S	<=16	S	<=32	S
5100	Community	Escherichia coli	R	>16			S	<=4	S	<=1			R	>16			R	>2			S	<=0.5					R	>16	R	>16									NEG	-	S	<=0.25	S	<=1	S	<=16	S	<=32	R
5118	Community	Escherichia coli	S	<=4			S	<=4	S	<=1			S	<=0.5			R	>2			S	<=0.5					S	<=4	S	<=2									NEG	-	S	<=0.25	S	<=1	S	<=16	S	<=32	S
5162	Community	Escherichia coli	R	>16			S	<=4	S	<=1			S	<=0.5			S	<=0.125			S	<=0.5					S	<=4	S	<=2									NEG	-	S	<=0.25	S	<=1	S	<=16	S	<=32	S
5202	Community	Escherichia coli	R	>16			S	<=4	S	<=1			S	<=0.5			S	<=0.125			S	<=0.5					S	<=4	S	<=2									NEG	-	S	<=0.25	S	<=1	S	<=16	S	<=32	S
5211	Community	Escherichia coli	R	>16			S	<=4	S	2			S	<=0.5			R	>2			R	>4					R	>16	R	>16									NEG	-	S	<=0.25	S	<=1	S	<=16	S	<=32	S
5242	Community	Escherichia coli	S	<=4			S	<=4	S	<=1			S	<=0.5			S	<=0.125			S	<=0.5					S	<=4	S	<=2									NEG	-	S	<=0.25	S	<=1	S	<=16	S	<=32	S
5251	Community	Escherichia coli	R	>16			S	<=4	S	<=1			S	<=0.5			R	>2			S	<=0.5					S	<=4	S	<=2									NEG	-	S	<=0.25	S	<=1	S	<=16	S	<=32	S
5279	Community	Escherichia coli	R	>16			S	<=4	S	<=1			S	<=0.5			R	>2			S	<=0.5					S	<=4	S	<=2									NEG	-	S	<=0.25	S	<=1	S	<=16	S	<=32	S
5292	LTCH	Escherichia coli	R	>16			S	<=4	R	>16			R	>16			R	>2			R	>4					R	>16	R	>16									POS	+	S	<=0.25	R	>16	S	<=16	S	<=32	R
5340	Community	Escherichia coli	S	<=4			S	<=4	S	<=1			S	<=0.5			R	>2			S	<=0.5					S	<=4	S	<=2									NEG	-	S	<=0.25	S	<=1	S	<=16	S	<=32	S
5358	Community	Escherichia coli	S	<=4			S	<=4	S	<=1			S	<=0.5			S	<=0.125			S	<=0.5					S	<=4	S	<=2									NEG	-	S	<=0.25	S	<=1	S	<=16	S	<=32	S
5381	Community	Escherichia coli	R	>16			S	<=4	R	16			S	2			R	>2			R	>4					R	>16	R	>16									POS	+	S	<=0.25	R	>16	S	<=16	S	<=32	S
5385	Community	Escherichia coli	S	<=4			S	<=4	S	<=1			S	<=0.5			S	0.25			S	<=0.5					S	<=4	S	<=2									NEG	-	S	<=0.25	S	<=1	S	<=16	S	<=32	S
5396	Community	Escherichia coli	R	>16			S	<=4	S	<=1			I	8			S	0.25			S	<=0.5					I	16	R	>16									POS	+	S	<=0.25	S	<=1	S	<=16	S	<=32	R
5441	Community	Escherichia coli	S	<=4			S	<=4	S	<=1			S	<=0.5			S	<=0.125			S	<=0.5					S	<=4	S	<=2									NEG	-	S	<=0.25	S	<=1	S	<=16	S	<=32	S
5449	Community	Escherichia coli	R	>16			S	<=4	R	>16			I	8			S	<=0.125			R	>4					R	>16	R	>16									POS	+	S	<=0.25	R	16	S	<=16	S	<=32	S
5468	Community	Escherichia coli	S	<=4			S	<=4	S	<=1			S	<=0.5			S	0.25			S	<=0.5					S	<=4	S	<=2									NEG	-	S	<=0.25	S	<=1	S	<=16	S	<=32	S
5500	Community	Escherichia coli	S	<=4			S	<=4	S	<=1			S	<=0.5			S	<=0.125			S	<=0.5					S	<=4	S	<=2									NEG	-	S	<=0.25	S	<=1	S	<=16	S	<=32	S
5530	LTCH	Escherichia coli	R	>16			S	<=4	S	<=1			S	<=0.5			S	<=0.125			S	<=0.5					I	16	S	<=2									NEG	-	S	<=0.25	S	<=1	S	<=16	S	<=32	I
5568	Community	Escherichia coli	S	<=4			S	<=4	S	<=1			S	<=0.5			S	<=0.125			S	<=0.5					S	<=4	S	<=2									NEG	-	S	<=0.25	S	<=1	S	<=16	S	<=32	S
5608	Community	Escherichia coli	R	>16			S	<=4	S	<=1			S	<=0.5			I	0.5			S	<=0.5					S	8	S	4									NEG	-	S	<=0.25	S	<=1	S	<=16	S	<=32	S
5619	Community	Escherichia coli	R	>16			S	<=4	S	<=1			S	<=0.5			R	>2			S	<=0.5					I	16	S	<=2									NEG	-	S	<=0.25	S	<=1	S	<=16	S	<=32	S
5626	Community	Escherichia coli	R	>16			S	<=4	I	8			S	4			R	>2			R	>4					R	>16	R	>16									POS	+	S	<=0.25	I	4	S	<=16	S	<=32	S
5630	Community	Escherichia coli	R	>16			S	<=4	R	>16			R	>16			S	<=0.125			R	>4					R	>16	R	>16									POS	+	S	<=0.25	R	16	S	<=16	S	<=32	S
5632	Community	Escherichia coli	R	>16			S	<=4	S	4			S	4			S	0.25			R	>4					R	>16	R	>16									POS	+	S	<=0.25	S	2	S	<=16	S	<=32	S
5664	Community	Escherichia coli	R	>16			S	<=4	S	<=1			S	<=0.5			R	>2			S	<=0.5					S	<=4	S	<=2									NEG	-	S	<=0.25	S	<=1	S	<=16	S	<=32	S
5739	Community	Escherichia coli	R	>16			S	<=4	I	8			S	2			R	>2			R	>4					R	>16	R	>16									POS	+	S	<=0.25	R	>16	S	64	S	<=32	S
5803	Community	Escherichia coli	R	>16			S	<=4	I	8			S	4			S	0.25	S	<=1	R	>4					R	>16	R	>16									POS	+	S	<=0.25	R	>16	S	32	S	<=32	S
5842	Community	Escherichia coli	R	>16			S	<=4	S	<=1			S	4			S	<=0.125			S	<=0.5					I	16	R	>16									POS	+	S	<=0.25	S	<=1	S	<=16	S	<=32	R
5864	Community	Escherichia coli	S	<=4			S	<=4	S	<=1			S	<=0.5			S	<=0.125			S	<=0.5					S	<=4	S	<=2									NEG	-	S	<=0.25	S	<=1	S	<=16	S	<=32	S
5881	Community	Escherichia coli	S	<=4			S	<=4	S	<=1			S	<=0.5			R	>2			S	<=0.5					S	<=4	S	<=2									NEG	-	S	<=0.25	S	<=1	S	<=16	S	<=32	S
5938	Community	Escherichia coli	S	<=4			S	<=4	S	<=1			S	<=0.5			S	<=0.125			S	<=0.5					S	<=4	S	<=2									NEG	-	S	<=0.25	S	<=1	S	<=16	S	<=32	S
5962	Community	Escherichia coli	R	>16			S	<=4	S	<=1			S	<=0.5			S	0.25			S	<=0.5					S	<=4	S	16									NEG	-	S	<=0.25	S	<=1	S	<=16	S	<=32	S
5968	Community	Escherichia coli	R	>16			S	<=4	S	<=1			S	4			S	<=0.125			S	<=0.5					I	16	S	8									POS	+	S	<=0.25	S	<=1	S	<=16	S	<=32	I
5971	Community	Escherichia coli	R	>16			S	<=4	R	16			R	16			R	>2			R	>4					R	>16	R	>16									POS	+	S	<=0.25	R	16	S	<=16	S	<=32	S
5980	Community	Escherichia coli	S	<=4			S	<=4	S	<=1			S	<=0.5			S	<=0.125			S	<=0.5					S	<=4	S	<=2									NEG	-	S	<=0.25	S	<=1	S	<=16	S	<=32	S
6005	Community	Escherichia coli	R	>16			S	<=4	I	8			I	8			R	>2			R	>4					R	>16	R	>16									POS	+	S	<=0.25	I	8	S	<=16	S	<=32	S
6025	Community	Escherichia coli	S	<=4			S	<=4	S	<=1			S	<=0.5			S	<=0.125			S	<=0.5					S	<=4	S	<=2									NEG	-	S	<=0.25	S	<=1	S	<=16	S	<=32	S
6032	Community	Escherichia coli	R	>16			S	<=4	S	<=1			S	<=0.5			S	<=0.125			S	<=0.5					S	<=4	S	4									NEG	-	S	<=0.25	S	<=1	S	<=16	S	<=32	S
6045	Community	Escherichia coli	R	>16			S	<=4	S	<=1			I	8			S	<=0.125			S	<=0.5					R	>16	R	>16									NEG	-	S	<=0.25	S	<=1	S	<=16	S	<=32	R
6068	Community	Escherichia coli	S	<=4			S	<=4	S	<=1			S	<=0.5			R	>2			S	<=0.5					S	<=4	S	<=2									NEG	-	S	<=0.25	S	<=1	S	<=16	S	<=32	S
6073	Community	Escherichia coli	S	<=4			S	<=4	S	<=1			S	<=0.5			S	<=0.125			S	<=0.5					S	<=4	S	<=2									NEG	-	S	<=0.25	S	<=1	S	<=16	S	<=32	S
6088	Community	Escherichia coli	R	>16			S	8	S	<=1			S	<=0.5			R	>2			S	<=0.5					S	8	S	8									NEG	-	S	<=0.25	S	<=1	S	<=16	S	<=32	S
6117	Community	Escherichia coli	S	<=4			S	<=4	S	<=1			S	<=0.5			R	>2			S	<=0.5					S	8	S	<=2									NEG	-	S	<=0.25	S	<=1	S	<=16	S	<=32	S
6167	Community	Escherichia coli	R	>16			S	<=4	R	>16			R	>16			R	>2			R	>4					R	>16	R	>16									POS	+	S	<=0.25	R	>16	S	<=16	S	<=32	S
6171	Community	Escherichia coli	R	>16			S	<=4	I	8			S	4			R	>2			S	<=0.5					R	>16	R	>16									POS	+	S	<=0.25	S	<=1	S	<=16	S	<=32	R
6173	Community	Escherichia coli	R	>16			S	<=4	S	<=1			S	<=0.5			S	0.25			S	<=0.5					S	<=4	S	<=2									NEG	-	S	<=0.25	S	<=1	S	<=16	S	<=32	S
6212	Community	Escherichia coli	R	>16			S	<=4	R	16			R	>16			S	0.25			R	>4					R	>16	R	>16									POS	+	S	<=0.25	I	8	S	<=16	S	<=32	S
6222	Community	Escherichia coli	R	>16			S	<=4	S	2			S	1			R	>2			R	>4					R	>16	R	>16									POS	+	S	<=0.25	I	4	S	<=16	S	<=32	S
6229	Community	Escherichia coli	R	>16			S	<=4	I	8			S	2			S	<=0.125			R	>4					R	>16	R	>16									POS	+	S	<=0.25	I	8	S	<=16	S	<=32	S
6254	Community	Escherichia coli	R	>16			S	<=4	S	<=1			S	<=0.5			S	<=0.125			S	<=0.5					S	<=4	S	<=2									NEG	-	S	<=0.25	S	<=1	S	<=16	S	<=32	S
6282	Community	Escherichia coli	R	>16			S	<=4	R	>16			R	16			R	>2			R	>4					R	>16	R	>16									POS	+	S	<=0.25	R	16	S	<=16	S	<=32	S
6288	Community	Escherichia coli	R	>16			S	<=4	S	<=1			S	<=0.5			S	<=0.125			S	<=0.5					S	<=4	S	<=2									NEG	-	S	<=0.25	S	<=1	S	<=16	S	<=32	S
6291	Community	Escherichia coli	R	>16			S	<=4	S	<=1			S	<=0.5			R	1			S	<=0.5					S	8	S	4									NEG	-	S	<=0.25	S	<=1	S	<=16	S	<=32	S
6312	Community	Escherichia coli	S	<=4			S	<=4	S	<=1			S	<=0.5			S	<=0.125			S	<=0.5					S	<=4	S	<=2									NEG	-	S	<=0.25	S	<=1	S	<=16	S	<=32	S
6333	Community	Escherichia coli	S	<=4			S	<=4	S	<=1			S	<=0.5			I	0.5			S	<=0.5					S	<=4	S	<=2									NEG	-	S	<=0.25	S	<=1	S	<=16	S	<=32	S
6346	Community	Escherichia coli	R	>16			S	<=4	S	<=1			S	<=0.5			S	<=0.125			S	<=0.5					S	<=4	S	4									NEG	-	S	0.5	S	<=1	S	<=16	S	<=32	S
6401	Community	Escherichia coli	R	>16			S	<=4	S	<=1			R	16			S	<=0.125			S	<=0.5					R	16	R	>16									POS	+	S	<=0.25	S	<=1	S	<=16	S	<=32	R
6406	Community	Escherichia coli	S	<=4			S	<=4	S	<=1			S	<=0.5			S	<=0.125			S	<=0.5					S	<=4	S	<=2									NEG	-	S	<=0.25	S	<=1	S	<=16	S	<=32	S
6418	Community	Escherichia coli	S	<=4			S	<=4	S	<=1			S	<=0.5			S	<=0.125			S	<=0.5					S	<=4	S	<=2									NEG	-	S	<=0.25	S	<=1	S	<=16	S	<=32	S
6426	Community	Escherichia coli	R	>16			S	<=4	S	4			S	1			R	>2			R	>4					R	>16	R	>16									POS	+	S	<=0.25	I	4	S	<=16	S	<=32	S
6452	Community	Escherichia coli	R	>16			S	<=4	S	<=1			S	<=0.5			R	>2			S	<=0.5					S	<=4	S	<=2									NEG	-	S	<=0.25	S	<=1	S	<=16	S	<=32	S
6477	Community	Escherichia coli	R	>16			S	<=4	S	4			S	1			S	0.25			R	>4					R	>16	R	>16									POS	+	S	<=0.25	S	<=1	S	<=16	S	<=32	S
6489	Community	Escherichia coli	R	>16			S	<=4	S	<=1			S	<=0.5			S	<=0.125			S	<=0.5					S	<=4	S	<=2									NEG	-	S	<=0.25	S	<=1	S	<=16	S	<=32	S
6490	Community	Escherichia coli	R	>16			S	<=4	S	<=1			S	<=0.5			S	0.25			S	<=0.5					S	<=4	S	<=2									NEG	-	S	0.5	S	<=1	S	<=16	S	<=32	S
6533	Community	Escherichia coli	R	>16			S	<=4	R	>16			R	>16			R	>2			R	>4					R	>16	R	>16									POS	+	S	<=0.25	R	>16	S	<=16	S	<=32	S
6541	Community	Escherichia coli	S	<=4			S	<=4	S	<=1			S	<=0.5			S	0.25			S	<=0.5					S	<=4	S	<=2									NEG	-	S	<=0.25	S	<=1	S	<=16	S	<=32	S
6544	Community	Escherichia coli	S	8			S	<=4	S	<=1			S	<=0.5			S	0.25			S	<=0.5					S	<=4	S	<=2									NEG	-	S	<=0.25	S	<=1	S	<=16	S	<=32	S
6546	Community	Escherichia coli	R	>16			S	<=4	S	<=1			S	<=0.5			R	>2			S	<=0.5					S	<=4	S	<=2									NEG	-	S	<=0.25	S	<=1	S	<=16	S	<=32	S
6560	Community	Escherichia coli	S	<=4			S	<=4	S	<=1			S	<=0.5			S	0.25			S	<=0.5					S	<=4	S	<=2									NEG	-	S	<=0.25	S	<=1	S	<=16	S	<=32	S
6565	Community	Escherichia coli	S	<=4			S	<=4	S	<=1			S	<=0.5			S	0.25			S	<=0.5					S	<=4	S	<=2									NEG	-	S	<=0.25	S	<=1	S	<=16	S	<=32	S
6571	Community	Escherichia coli	S	<=4			S	<=4	S	<=1			S	<=0.5			S	<=0.125			S	<=0.5					S	<=4	S	<=2									NEG	-	S	<=0.25	S	<=1	S	<=16	S	<=32	S
6596	Community	Escherichia coli	R	>16			S	<=4	S	<=1			S	<=0.5			R	>2			S	<=0.5					S	<=4	S	<=2									NEG	-	S	<=0.25	S	<=1	S	<=16	S	<=32	S
6604	Community	Escherichia coli	S	<=4			S	<=4	S	<=1			S	<=0.5			S	<=0.125			S	<=0.5					S	<=4	S	<=2									NEG	-	S	<=0.25	S	<=1	S	<=16	S	<=32	S
6629	Community	Escherichia coli	R	>16			S	<=4	R	>16			I	8			R	>2			R	>4					R	>16	R	>16									POS	+	S	<=0.25	R	>16	S	<=16	S	<=32	S
6642	Community	Escherichia coli	R	>16			S	<=4	S	<=1			S	<=0.5			R	>2			S	<=0.5					S	<=4	S	<=2									NEG	-	S	<=0.25	S	<=1	S	<=16	S	<=32	S
6666	Community	Escherichia coli	S	<=4			S	<=4	S	<=1			S	<=0.5			R	>2			S	<=0.5					S	<=4	S	<=2									NEG	-	S	<=0.25	S	<=1	S	<=16	S	<=32	S
6694	Community	Escherichia coli	R	>16			S	<=4	S	<=1			S	<=0.5			S	<=0.125			S	<=0.5					S	<=4	S	<=2									NEG	-	S	<=0.25	S	<=1	S	<=16	S	<=32	S
6708	Community	Escherichia coli	S	<=4			S	<=4	S	<=1			S	<=0.5			S	<=0.125			S	<=0.5					S	<=4	S	<=2									NEG	-	S	<=0.25	S	<=1	S	<=16	S	<=32	S
6710	Community	Escherichia coli	R	>16			S	<=4	S	<=1			S	2			S	<=0.125			S	<=0.5					R	>16	S	<=2									NEG	-	S	<=0.25	S	<=1	S	<=16	S	<=32	R
6721	Community	Escherichia coli	R	>16			I	8	S	2			S	1			R	>2			R	>4					R	>16	R	>16									POS	+	S	<=0.25	S	2	S	<=16	S	<=32	S
6843	Community	Escherichia coli	S	<=4			S	<=4	S	<=1			S	<=0.5			R	>2			S	<=0.5					S	<=4	S	<=2									NEG	-	S	<=0.25	S	<=1	S	<=16	S	<=32	S
6846	Community	Escherichia coli	R	>16			S	<=4	R	16			S	4			R	>2			R	>4					R	>16	R	>16									POS	+	S	<=0.25	R	>16	S	<=16	S	<=32	S
6869	Community	Escherichia coli	R	>16			S	<=4	I	8			I	8			R	>2			R	>4					R	>16	R	>16									POS	+	S	<=0.25	I	4	R	>128	S	<=32	S
6888	Community	Escherichia coli	S	<=4			S	<=4	S	<=1			S	<=0.5			S	0.25			S	<=0.5					S	<=4	S	<=2									NEG	-	S	<=0.25	S	<=1	S	<=16	S	<=32	S
6918	Community	Escherichia coli	R	>16			S	<=4	S	2			R	16			I	0.5			S	1					R	>16	R	>16									NEG	-	S	<=0.25	S	<=1	S	<=16	S	<=32	R
6927	Community	Escherichia coli	R	>16			S	<=4	S	<=1			S	<=0.5			R	>2			S	<=0.5					S	<=4	S	<=2									NEG	-	S	<=0.25	S	<=1	S	<=16	S	<=32	S
6979	Community	Escherichia coli	R	>16			R	16	R	>16			I	8			R	>2			R	>4					R	>16	R	>16									POS	+	S	<=0.25	R	16	S	<=16	S	<=32	I
6985	Community	Escherichia coli	R	>16			S	<=4	S	<=1			S	<=0.5			S	<=0.125			S	<=0.5					S	<=4	S	<=2									NEG	-	S	<=0.25	S	<=1	S	<=16	S	<=32	S
6995	Community	Escherichia coli	S	<=4			S	<=4	S	<=1			S	<=0.5			R	>2			S	<=0.5					S	8	S	<=2									NEG	-	S	<=0.25	S	<=1	S	<=16	S	<=32	S
7039	Community	Escherichia coli	S	<=4			S	<=4	S	<=1			S	<=0.5			R	>2			S	<=0.5					S	<=4	S	<=2									NEG	-	S	<=0.25	S	<=1	S	<=16	S	<=32	S
7108	Community	Escherichia coli	R	>16			S	<=4	R	>16			R	>16			R	>2			R	>4					R	>16	R	>16									POS	+	S	<=0.25	R	>16	S	<=16	S	<=32	S
7120	Community	Escherichia coli	R	>16			S	<=4	S	<=1			S	<=0.5			R	>2			S	<=0.5					S	<=4	S	<=2									NEG	-	S	<=0.25	S	<=1	S	<=16	S	<=32	S
7149	Community	Escherichia coli	S	<=4			S	<=4	S	<=1			S	<=0.5			S	<=0.125			S	<=0.5					S	8	S	<=2									NEG	-	S	<=0.25	S	<=1	S	<=16	S	<=32	S
7162	Community	Escherichia coli	R	>16			S	<=4	I	8			I	8			R	>2			S	<=0.5					R	>16	R	>16									POS	+	S	<=0.25	S	<=1	S	<=16	S	<=32	R
7173	Community	Escherichia coli	R	>16			S	<=4	S	<=1			S	<=0.5			S	<=0.125			S	<=0.5					S	<=4	S	4									NEG	-	S	<=0.25	S	<=1	S	<=16	S	<=32	S
7176	Community	Escherichia coli	R	>16			S	<=4	S	2			S	2			R	>2			S	<=0.5					I	16	R	>16									NEG	-	S	<=0.25	S	<=1	S	<=16	S	<=32	R
7233	Community	Escherichia coli	R	>16			S	<=4	R	>16			R	16			R	>2			R	>4					R	>16	R	>16									POS	+	S	0.5	R	>16	S	<=16	S	<=32	S
7295	Community	Escherichia coli	S	<=4			I	8	S	<=1			S	<=0.5			R	>2			S	<=0.5					S	<=4	S	<=2									NEG	-	S	<=0.25	S	<=1	S	<=16	S	<=32	S
7300	Community	Escherichia coli	R	>16			S	<=4	R	>16			R	>16			R	>2			R	>4					R	>16	R	>16									POS	+	S	0.5	R	>16	S	<=16	S	<=32	S
7303	Community	Escherichia coli	R	>16			S	<=4	R	16			S	4			R	>2			R	>4					R	>16	R	>16									POS	+	S	<=0.25	I	8	S	<=16	S	<=32	S
7308	Community	Escherichia coli	R	>16			S	<=4	R	>16			R	>16			R	>2			R	>4					R	>16	R	>16									POS	+	S	<=0.25	R	>16	S	<=16	S	<=32	S
7317	LTCH	Escherichia coli	R	>16			S	<=4	R	16			I	8			R	1			R	>4					R	>16	R	>16									POS	+	S	<=0.25	R	>16	S	<=16	S	<=32	S
7324	Community	Escherichia coli	R	>16			S	<=4	S	4			S	4			R	>2			R	>4					R	>16	R	>16									POS	+	S	<=0.25	I	4	S	<=16	S	<=32	S
7331	Community	Escherichia coli	R	>16			S	<=4	S	<=1			S	4			R	1			S	<=0.5					I	16	R	>16									POS	+	S	<=0.25	S	<=1	S	<=16	S	<=32	R
7343	Community	Escherichia coli	R	>16			S	<=4	S	<=1			S	<=0.5			S	<=0.125			S	<=0.5					S	8	R	16									NEG	-	S	<=0.25	S	<=1	S	<=16	S	<=32	S
7366	Community	Escherichia coli	R	>16			S	<=4	R	>16			R	>16			R	>2			R	>4					R	>16	R	>16									POS	+	S	<=0.25	R	>16	S	<=16	S	<=32	R
7379	Community	Escherichia coli	R	>16			S	<=4	S	<=1			S	<=0.5			I	0.5			S	<=0.5					S	<=4	S	4									NEG	-	S	<=0.25	S	<=1	S	<=16	S	<=32	S
7409	Community	Escherichia coli	S	<=4			S	<=4	S	<=1			S	<=0.5			S	<=0.125			S	<=0.5					S	<=4	S	<=2									NEG	-	S	<=0.25	S	<=1	S	<=16	S	<=32	S
7426	Community	Escherichia coli	R	>16			S	<=4	R	>16			R	>16			R	>2			R	>4					R	>16	R	>16									POS	+	S	0.5	R	>16	S	<=16	S	<=32	S
7429	Community	Escherichia coli	R	>16			S	<=4	S	<=1			S	<=0.5			R	1			S	<=0.5					S	8	S	16									NEG	-	S	<=0.25	S	<=1	S	<=16	S	<=32	I
7433	Community	Escherichia coli	R	>16			S	<=4	R	16			I	8			R	>2			R	>4					R	>16	R	>16									POS	+	S	<=0.25	I	8	S	<=16	S	<=32	I
7449	Community	Escherichia coli	S	<=4			S	<=4	S	<=1			S	<=0.5			S	0.25			S	<=0.5					S	<=4	S	<=2									NEG	-	S	<=0.25	S	<=1	S	<=16	S	<=32	S
7525	Community	Escherichia coli	R	>16			S	<=4	S	4			S	4			R	>2			R	>4					R	>16	R	>16									POS	+	S	<=0.25	I	4	S	<=16	S	<=32	S
7526	Community	Escherichia coli	R	>16			S	<=4	S	<=1			S	<=0.5			R	>2			S	<=0.5					S	<=4	S	<=2									NEG	-	S	<=0.25	S	<=1	S	<=16	S	<=32	S
7533	Community	Escherichia coli	S	<=4			S	<=4	S	<=1			S	<=0.5			S	<=0.125			S	<=0.5					S	<=4	S	<=2									NEG	-	S	<=0.25	S	<=1	S	32	S	<=32	S
7568	Community	Escherichia coli	R	>16			S	<=4	I	8			S	4			I	0.5			R	>4					R	>16	R	>16									POS	+	S	<=0.25	R	>16	S	<=16	S	<=32	S
7582	Community	Escherichia coli	R	>16			S	<=4	S	4			S	2			I	0.5			R	>4					R	>16	R	>16									POS	+	S	<=0.25	S	2	S	<=16	S	<=32	S
7603	Community	Escherichia coli	S	<=4			S	<=4	S	<=1			S	<=0.5			S	0.25			S	<=0.5					S	<=4	S	<=2									NEG	-	S	<=0.25	S	<=1	S	<=16	S	<=32	S
7612	Community	Escherichia coli	R	>16			S	<=4	S	<=1			S	<=0.5			R	>2			S	<=0.5					S	<=4	S	<=2									NEG	-	S	<=0.25	S	<=1	S	<=16	S	<=32	S
7630	Community	Escherichia coli	S	<=4			S	<=4	S	<=1			S	<=0.5			R	>2			S	<=0.5					S	<=4	S	<=2									NEG	-	S	<=0.25	S	<=1	S	<=16	S	<=32	S
7640	Community	Escherichia coli	S	<=4			S	<=4	S	<=1			S	<=0.5			S	<=0.125			S	<=0.5					S	<=4	S	<=2									NEG	-	S	<=0.25	S	<=1	S	<=16	S	<=32	S
7643	Community	Escherichia coli	R	>16			S	<=4	R	>16			R	>16			S	0.25			R	>4					R	>16	R	>16									POS	+	S	<=0.25	R	>16	S	<=16	S	<=32	S
7645	Community	Escherichia coli	R	>16			S	<=4	R	>16			R	>16			R	>2			R	>4					R	>16	R	>16									POS	+	S	0.5	R	>16	S	64	S	<=32	R
7653	Community	Escherichia coli	R	>16			S	<=4	S	<=1			S	<=0.5			S	0.25			S	<=0.5					S	8	R	>16									NEG	-	S	<=0.25	S	<=1	S	<=16	S	<=32	S
7699	LTCH	Escherichia coli	R	>16			S	<=4	S	<=1			S	<=0.5			R	>2			S	<=0.5					S	<=4	S	<=2									NEG	-	S	<=0.25	S	<=1	S	<=16	S	<=32	S
7711	Community	Escherichia coli	S	<=4			S	<=4	S	<=1			S	<=0.5			S	<=0.125			S	<=0.5					S	<=4	S	<=2									NEG	-	S	<=0.25	S	<=1	S	<=16	S	<=32	S
7720	Community	Escherichia coli	R	>16			S	<=4	S	<=1			R	16			S	0.25			S	<=0.5					R	>16	R	>16									POS	+	S	<=0.25	S	<=1	S	<=16	S	<=32	R
7750	LTCH	Escherichia coli	R	>16			S	<=4	R	16			I	8			R	>2			R	>4					R	>16	R	>16									POS	+	S	<=0.25	I	8	S	<=16	S	<=32	S
7785	Community	Escherichia coli	S	<=4			S	<=4	S	<=1			S	<=0.5			S	<=0.125			S	<=0.5					S	<=4	S	<=2									NEG	-	S	<=0.25	S	<=1	S	<=16	S	<=32	S
7789	Community	Escherichia coli	R	>16	S	8/4	S	<=4	S	<=2			S	<=0.5			I	0.5			S	<=0.5	S	<=1/4			S	<=4	S	4									NEG	-	S	<=0.25	S	<=1	S	<=16	S	<=32	S
7819	Community	Escherichia coli	R	>16	S	8/4	S	<=4	R	>8			R	>16			R	>2			R	>4	S	<=1/4			R	>16	R	>16	S	<=0.25/4							POS	+	S	<=0.25	R	>16	S	<=16	S	<=32	S
7847	Community	Escherichia coli	S	<=4	S	8/4	S	<=4	S	<=2			S	<=0.5			S	<=0.125			S	<=0.5	S	<=1/4			I	8	S	<=2	S	<=0.25/4							NEG	-	S	<=0.25	S	<=1	S	<=16	S	<=32	S
7867	Community	Escherichia coli	R	>16	S	8/4	I	8	R	>8			R	>16			R	>2			R	>4	S	<=1/4			R	>16	R	>16	S	8/4							POS	+	S	0.5	I	8	S	<=16	S	<=32	S
7917	Community	Escherichia coli	R	>16	S	8/4	S	<=4	S	<=2			S	<=0.5			S	0.25			S	<=0.5	S	2/4			S	<=4	S	<=2	S	<=0.25/4							NEG	-	S	<=0.25	S	<=1	S	<=16	S	<=32	S
7919	Community	Escherichia coli	S	<=4	S	<=4/2	S	<=4	S	<=2			S	<=0.5			S	<=0.125			S	<=0.5	S	<=1/4			S	<=4	S	<=2	S	<=0.25/4							NEG	-	S	<=0.25	S	<=1	S	<=16	S	<=32	S
7928	Community	Escherichia coli	R	>16	S	8/4	S	<=4	R	>8			R	16			R	>2			R	>4	S	<=1/4			R	>16	R	>16	S	<=0.25/4							POS	+	S	<=0.25	R	16	S	<=16	S	<=32	S
7931	Community	Escherichia coli	R	>16	S	8/4	S	<=4	S	<=2			S	<=0.5			R	>2			R	>4	S	<=1/4			R	>16	R	>16	S	<=0.25/4							NEG	-	S	<=0.25	I	8	S	<=16	S	<=32	S
7936	Community	Escherichia coli	R	>16	S	8/4	S	<=4	S	<=2			S	<=0.5			R	>2			S	<=0.5	S	<=1/4			S	<=4	I	4	S	<=0.25/4							NEG	-	S	<=0.25	S	<=1	S	<=16	S	<=32	S
7940	Community	Escherichia coli	S	<=4	S	<=4/2	S	<=4	S	<=2			S	<=0.5			R	>2			S	<=0.5	S	<=1/4			S	<=4	S	<=2	S	<=0.25/4							NEG	-	S	<=0.25	S	<=1	S	<=16	S	<=32	S
7947	LTCH	Escherichia coli	S	<=4	S	<=4/2	S	<=4	S	<=2			S	<=0.5			S	<=0.125			S	<=0.5	S	<=1/4			S	<=4	S	<=2	S	<=0.25/4							NEG	-	S	<=0.25	S	<=1	S	<=16	S	<=32	S
7962	Community	Escherichia coli	R	>16	S	8/4	S	<=4	R	>8			I	8			R	>2			R	>4	S	<=1/4			R	>16	R	>16	S	<=0.25/4							POS	+	S	<=0.25	I	8	S	<=16	S	<=32	S
7967	Community	Escherichia coli	R	>16	S	8/4	S	<=4	S	<=2			S	<=0.5			R	>2			R	>4	S	<=1/4			R	>16	R	>16	S	<=0.25/4							NEG	-	S	<=0.25	S	<=1	S	<=16	S	<=32	S
8003	Community	Escherichia coli	S	<=4	S	<=4/2	S	<=4	S	<=2			S	<=0.5			S	<=0.125			S	<=0.5	S	<=1/4			S	<=4	S	<=2	S	<=0.25/4							NEG	-	S	<=0.25	S	<=1	S	<=16	S	<=32	S
8032	Community	Escherichia coli	R	>16	S	<=4/2	S	<=4	S	<=2			S	<=0.5			S	<=0.125			S	<=0.5	S	<=1/4			S	<=4	S	<=2	S	<=0.25/4							NEG	-	S	<=0.25	S	<=1	S	<=16	S	<=32	S
8033	Community	Escherichia coli	S	<=4	S	<=4/2	S	<=4	S	<=2			S	<=0.5			S	<=0.125			S	<=0.5	S	<=1/4			S	<=4	S	<=2	S	<=0.25/4							NEG	-	S	<=0.25	S	<=1	S	<=16	S	<=32	S
8104	Community	Escherichia coli	S	<=4	S	8/4	S	<=4	S	<=2			S	<=0.5			R	>2			S	<=0.5	S	<=1/4			I	8	S	<=2	S	<=0.25/4							NEG	-	S	<=0.25	S	<=1	S	<=16	S	<=32	S
8131	Community	Escherichia coli	R	>16	I	8/16	S	<=4	S	<=2			S	2			R	>2			S	<=0.5	S	<=1/4			R	16	R	8	S	<=0.25/4							NEG	-	S	<=0.25	S	<=1	S	<=16	S	<=32	S
8163	Community	Escherichia coli	S	<=4	S	<=4/2	S	<=4	S	<=2			S	<=0.5			S	<=0.125			S	<=0.5	S	<=1/4			S	<=4	S	<=2	S	<=0.25/4							NEG	-	S	<=0.25	S	<=1	S	<=16	S	<=32	S
8195	Community	Escherichia coli	R	>16	S	8/4	S	<=4	R	>8			R	>16			R	>2			R	>4	S	<=1/4			R	>16	R	>16	S	<=0.25/4							POS	+	S	<=0.25	R	>16	S	<=16	S	<=32	S
8209	Community	Escherichia coli	R	>16	I	8/16	S	<=4	R	>8			R	16			R	>2			R	>4	S	<=1/4			R	>16	R	>16	S	0.5/4							POS	+	S	<=0.25	R	16	S	<=16	S	<=32	S
8219	Community	Escherichia coli	R	>16	I	8/16	I	8	R	>8			R	>16			R	>2			R	>4	S	2/4			R	>16	R	>16	S	0.5/4							POS	+	S	0.5	R	>16	S	<=16	S	<=32	R
8230	Community	Escherichia coli	R	>16	S	<=4/2	S	<=4	S	4			S	4			R	>2			R	>4	S	<=1/4			R	>16	R	>16	S	<=0.25/4							POS	+	S	<=0.25	I	4	S	<=16	S	<=32	S
8236	Community	Escherichia coli	S	<=4	S	<=4/2	S	<=4	S	<=2			S	<=0.5			R	>2			S	<=0.5	S	<=1/4			S	<=4	S	<=2	S	0.5/4							NEG	-	S	<=0.25	S	<=1	S	<=16	S	<=32	S
8244	Community	Escherichia coli	R	>16	S	8/4	S	<=4	S	<=2			S	<=0.5			S	0.25			S	<=0.5	S	<=1/4			S	<=4	S	<=2	S	<=0.25/4							NEG	-	S	<=0.25	S	<=1	S	<=16	S	<=32	S
8258	Community	Escherichia coli	R	>16	S	8/4	S	<=4	S	<=2			S	<=0.5			R	>2			S	<=0.5	S	<=1/4			S	<=4	S	<=2	S	<=0.25/4							NEG	-	S	<=0.25	S	<=1	S	<=16	S	<=32	S
8262	Community	Escherichia coli	R	>16	S	8/4	S	<=4	S	<=2			S	<=0.5			S	<=0.125			S	<=0.5	S	2/4			S	<=4	S	<=2	S	<=0.25/4							NEG	-	S	<=0.25	S	<=1	S	<=16	S	<=32	S
8267	Community	Escherichia coli	R	>16	S	8/4	S	<=4	S	<=2			S	<=0.5			R	>2			S	<=0.5	S	<=1/4			I	8	S	<=2	S	<=0.25/4							NEG	-	S	<=0.25	S	<=1	S	<=16	R	128	S
8296	Community	Escherichia coli	S	<=4	S	<=4/2	S	<=4	S	<=2			S	<=0.5			R	>2			S	<=0.5	R	8/4			S	<=4	S	<=2	S	<=0.25/4							NEG	-	S	<=0.25	S	<=1	S	<=16	S	<=32	S
8346	Community	Escherichia coli	R	>16	S	8/4	S	<=4	S	<=2			S	<=0.5			S	0.25			S	<=0.5	S	<=1/4			S	<=4	S	<=2	S	<=0.25/4							NEG	-	S	<=0.25	S	<=1	S	<=16	S	<=32	S
8371	Community	Escherichia coli	R	>16	R	>16/8	S	<=4	S	<=2			S	2			I	0.5			S	<=0.5	S	<=1/4			R	16	R	>16	S	<=0.25/4							NEG	-	S	<=0.25	S	<=1	S	<=16	S	<=32	I
8384	Community	Escherichia coli	S	<=4	S	<=4/2	S	<=4	S	<=2			S	<=0.5			S	<=0.125			S	<=0.5	S	<=1/4			S	<=4	S	<=2	S	<=0.25/4							NEG	-	S	<=0.25	S	<=1	S	<=16	S	<=32	S
8426	Community	Escherichia coli	S	<=4	S	<=4/2	S	<=4	S	<=2			S	<=0.5			R	>2			S	<=0.5	S	<=1/4			S	<=4	S	<=2	S	<=0.25/4							NEG	-	S	0.5	S	<=1	S	<=16	S	<=32	S
8454	Community	Escherichia coli	S	<=4	S	<=4/2	S	<=4	S	<=2			S	<=0.5			S	0.25			S	<=0.5	S	<=1/4			S	<=4	S	<=2	S	<=0.25/4							NEG	-	S	<=0.25	S	<=1	S	<=16	S	<=32	S
8462	Community	Escherichia coli	S	<=4	S	<=4/2	S	<=4	S	<=2			S	<=0.5			S	<=0.125			S	<=0.5	S	<=1/4			S	<=4	S	<=2	S	<=0.25/4							NEG	-	S	<=0.25	S	<=1	S	<=16	S	<=32	S
8471	Community	Escherichia coli	S	<=4	S	<=4/2	S	<=4	S	<=2			S	<=0.5			S	0.25			S	<=0.5	S	<=1/4			S	<=4	S	<=2	S	<=0.25/4							NEG	-	S	<=0.25	S	<=1	S	<=16	S	<=32	S
8475	Community	Escherichia coli	R	>16	S	8/4	S	<=4	R	>8			I	8			S	0.25			R	>4	S	<=1/4			R	>16	R	>16	S	0.5/4							POS	+	S	<=0.25	I	8	S	<=16	S	<=32	S
8483	Community	Escherichia coli	R	>16	S	<=4/2	S	<=4	R	>8			I	8			R	>2			R	>4	S	<=1/4			R	>16	R	>16	S	<=0.25/4							POS	+	S	<=0.25	R	>16	S	<=16	S	<=32	S
8558	Community	Escherichia coli	R	>16	R	>16/8	S	<=4	R	>8			R	16			R	>2			R	>4	R	8/4			R	>16	R	>16	S	<=0.25/4							POS	+	R	>1	R	>16					S
8594	Community	Escherichia coli	R	>16	S	<=4/2	S	<=4	I	8			S	4			S	0.25			R	>4	S	<=1/4			R	>16	R	>16	S	<=0.25/4							POS	+	S	<=0.25	I	4	S	<=16	S	<=32	S
8605	Community	Escherichia coli	R	>16	S	8/4	S	<=4	S	<=2			S	<=0.5			S	<=0.125			S	<=0.5	S	<=1/4			I	8	S	<=2	S	<=0.25/4							NEG	-	S	<=0.25	S	<=1	S	<=16	S	<=32	S
8647	Community	Escherichia coli	R	>16	S	8/4	S	<=4	S	<=2			S	<=0.5			R	>2			S	<=0.5	S	<=1/4			S	<=4	I	4	S	<=0.25/4							NEG	-	S	<=0.25	S	<=1	S	<=16	S	<=32	S
8711	LTCH	Escherichia coli	R	>16	I	8/16	I	8	R	>8			R	>16			R	>2			R	>4	R	>8/4			R	>16	R	>16	S	<=0.25/4							POS	+	S	<=0.25	R	>16	S	<=16	S	<=32	S
8725	Community	Escherichia coli	R	>16	S	8/4	S	<=4	R	>8			I	8			S	0.25			R	>4	S	<=1/4			R	>16	R	>16	S	<=0.25/4							POS	+	S	<=0.25	I	8	S	<=16	S	<=32	S
8778	Community	Escherichia coli	R	>16	S	<=4/2	S	<=4	R	>8			I	8			S	<=0.125			R	>4	S	<=1/4			R	>16	R	>16	S	<=0.25/4							POS	+	S	<=0.25	I	8	S	<=16	S	<=32	S
8844	Community	Escherichia coli	R	>16	R	>16/8	S	<=4	R	>8			R	>16			S	0.25			R	>4	S	<=1/4			R	>16	R	>16	S	<=0.25/4							POS	+	S	0.5	I	8	S	<=16	S	<=32	R
8864	Community	Escherichia coli	R	>16	S	8/4	S	<=4	S	<=2			S	<=0.5			R	2			S	<=0.5	S	<=1/4			S	<=4	S	<=2	S	<=0.25/4							NEG	-	S	<=0.25	S	<=1	S	<=16	S	<=32	S
8867	Community	Escherichia coli	S	<=4	S	<=4/2	S	<=4	S	<=2			S	<=0.5			I	0.5			S	<=0.5	S	<=1/4			S	<=4	S	<=2	S	<=0.25/4							NEG	-	S	<=0.25	S	<=1	S	<=16	S	<=32	S
8928	Community	Escherichia coli	R	>16	S	8/4	S	<=4	S	<=2			S	<=0.5			R	>2			S	<=0.5	S	<=1/4			S	<=4	S	<=2	S	<=0.25/4							NEG	-	S	<=0.25	S	<=1	S	<=16	S	<=32	S
8969	Community	Escherichia coli	R	>16	I	8/16	S	<=4	S	<=2			S	<=0.5			R	>2			S	<=0.5	S	<=1/4			I	16	S	16	S	0.5/4							NEG	-	S	<=0.25	S	<=1	S	<=16	S	<=32	I
8981	Community	Escherichia coli	R	>16	S	8/4	S	<=4	S	<=2			S	<=0.5			S	<=0.125			S	<=0.5	S	<=1/4			S	<=4	S	<=2	S	<=0.25/4							NEG	-	S	<=0.25	S	<=1	S	<=16	S	<=32	S
8986	Community	Escherichia coli	S	<=4	S	<=4/2	S	<=4	S	<=2			S	<=0.5			S	<=0.125			S	<=0.5	S	<=1/4			S	<=4	S	<=2	S	<=0.25/4							NEG	-	S	<=0.25	S	<=1	S	<=16	S	<=32	S
8991	Community	Escherichia coli	R	>16	S	8/4	S	<=4	S	<=2			S	<=0.5			R	2			S	<=0.5	S	<=1/4			I	8	S	8	S	<=0.25/4							NEG	-	S	<=0.25	S	<=1	S	<=16	S	<=32	S
9000	Community	Escherichia coli	S	<=4	S	<=4/2	S	<=4	S	<=2			S	<=0.5			S	<=0.125			S	<=0.5	S	<=1/4			S	<=4	S	<=2	S	<=0.25/4							NEG	-	S	<=0.25	S	<=1	S	<=16	S	<=32	S
9005	Community	Escherichia coli	S	<=4	S	<=4/2	I	8	S	<=2			S	<=0.5			R	>2			S	<=0.5	S	<=1/4			S	<=4	S	<=2	S	<=0.25/4							NEG	-	S	<=0.25	S	<=1	S	<=16	S	<=32	S
9018	Community	Escherichia coli	R	>16	R	>16/8	S	<=4	R	>8			R	>16			S	0.25			R	>4	R	>8/4			R	>16	R	>16	S	<=0.25/4							NEG	-	S	<=0.25	S	<=1	S	<=16	S	<=32	R
9045	Community	Escherichia coli	R	>16	S	8/4	S	<=4	S	4			S	4			I	0.5			R	>4	S	<=1/4			R	>16	R	>16	S	<=0.25/4							POS	+	S	<=0.25	R	16	S	<=16	S	<=32	S
9176	Community	Escherichia coli	R	>16	S	8/4	S	<=4	S	<=2			S	<=0.5			S	<=0.125			S	<=0.5	S	<=1/4			S	<=4	S	<=2	S	<=0.25/4							NEG	-	S	<=0.25	S	<=1	S	<=16	S	<=32	S
9186	Community	Escherichia coli	S	<=4	S	<=4/2	S	<=4	S	<=2			S	<=0.5			R	>2			S	<=0.5	S	<=1/4			S	<=4	S	<=2	S	<=0.25/4							NEG	-	S	<=0.25	S	<=1	S	<=16	S	<=32	S
9324	Community	Escherichia coli	S	<=4	S	<=4/2	S	<=4	S	<=2			S	<=0.5			S	<=0.125			S	<=0.5	S	<=1/4			S	<=4	S	<=2	S	<=0.25/4							NEG	-	S	<=0.25	S	<=1	S	<=16	S	<=32	S
9385	Community	Escherichia coli	S	<=4	S	<=4/2	S	<=4	S	<=2			S	<=0.5			S	<=0.125			S	<=0.5	S	<=1/4			S	<=4	S	<=2	S	<=0.25/4							NEG	-	S	<=0.25	S	<=1	S	<=16	S	<=32	S
9391	Community	Escherichia coli	R	>16	S	8/4	S	<=4	S	<=2			S	<=0.5			R	>2			S	<=0.5	S	<=1/4			I	8	S	4	S	0.5/4							NEG	-	S	<=0.25	S	<=1	S	<=16	S	<=32	S
9394	LTCH	Escherichia coli	R	>16	R	>16/8	S	<=4	R	>8			R	>16			R	>2			R	>4	R	>8/4			R	>16	R	>16	S	4/4							NEG	-	S	<=0.25	I	8	S	<=16	S	<=32	R
9406	Community	Escherichia coli	R	>16	R	>16/8	S	<=4	S	<=2			S	4			R	1			S	<=0.5	S	<=1/4			R	16	R	>16	S	<=0.25/4							POS	+	S	<=0.25	S	<=1	S	<=16	S	<=32	R
9411	Community	Escherichia coli	S	<=4	S	<=4/2	S	<=4	S	<=2			S	<=0.5			S	<=0.125			S	<=0.5	S	<=1/4			S	<=4	S	<=2	S	<=0.25/4							NEG	-	S	<=0.25	S	<=1	S	<=16	S	<=32	S
9468	Community	Escherichia coli	S	<=4	S	8/4	S	<=4	S	<=2			S	<=0.5			I	0.5			S	<=0.5	S	<=1/4			S	<=4	S	<=2	S	<=0.25/4							NEG	-	S	<=0.25	S	<=1	S	<=16	S	<=32	S
9472	Community	Escherichia coli	S	<=4	S	<=4/2	S	<=4	S	<=2			S	<=0.5			S	<=0.125			S	<=0.5	S	<=1/4			S	<=4	S	<=2	S	<=0.25/4							NEG	-	S	<=0.25	S	<=1	S	<=16	S	<=32	S
9473	Community	Escherichia coli	R	>16	R	>16/8	S	<=4	R	>8			R	16			S	0.25			R	>4	S	2/4			R	>16	R	>16	S	<=0.25/4							NEG	-	S	<=0.25	S	<=1	S	<=16	S	<=32	R
9487	Community	Escherichia coli	R	>16	R	>16/8	S	<=4	R	>8			R	16			S	0.25			R	>4	S	2/4			R	>16	R	>16	S	<=0.25/4							NEG	-	S	<=0.25	S	<=1	S	<=16	S	<=32	R
9490	Community	Escherichia coli	R	>16	R	>16/8	S	<=4	R	>8			R	16			S	0.25			R	>4	S	2/4			R	>16	R	>16	S	<=0.25/4							NEG	-	S	<=0.25	S	<=1	S	<=16	S	<=32	R
9523	Community	Escherichia coli	S	<=4	S	<=4/2	S	<=4	S	<=2			S	<=0.5			S	0.25			S	<=0.5	S	<=1/4			S	<=4	S	<=2	S	<=0.25/4							NEG	-	S	<=0.25	S	<=1	S	<=16	S	<=32	S
9528	Community	Escherichia coli	S	<=4	S	<=4/2	S	<=4	S	<=2			S	<=0.5			S	<=0.125			S	<=0.5	S	<=1/4			S	<=4	S	<=2	S	<=0.25/4							NEG	-	S	<=0.25	S	<=1	S	<=16	S	<=32	S
9558	Community	Escherichia coli	R	>16	S	8/4	S	<=4	S	<=2			S	<=0.5			R	>2			S	<=0.5	S	<=1/4			S	<=4	S	4	S	<=0.25/4							NEG	-	S	<=0.25	S	<=1	S	<=16	S	<=32	S
9567	Community	Escherichia coli	R	>16	S	8/4	S	<=4	S	<=2			S	<=0.5			R	>2			S	<=0.5	S	<=1/4			S	<=4	S	<=2	S	<=0.25/4							NEG	-	S	<=0.25	S	<=1	S	<=16	S	<=32	S
9581	Community	Escherichia coli	R	>16	S	<=4/2	S	<=4	R	>8			I	8			S	0.25			R	>4	S	<=1/4			R	>16	R	>16	S	<=0.25/4							POS	+	S	<=0.25	I	8	S	<=16	S	<=32	S
9589	Community	Escherichia coli	R	>16	R	>16/8	R	16	R	>8			R	>16			R	>2			R	>4	S	<=1/4			R	>16	R	>16	S	<=0.25/4							POS	+	S	<=0.25	R	>16	S	<=16	S	<=32	S
9610	LTCH	Escherichia coli	R	>16	S	8/4	S	<=4	R	>8			R	16			R	>2			R	>4	S	<=1/4			R	>16	R	>16	S	<=0.25/4							POS	+	S	<=0.25	R	>16	S	<=16	S	<=32	S
9630	Community	Escherichia coli	R	>16	S	8/4	I	8	S	<=2			S	<=0.5			R	>2			S	<=0.5	S	<=1/4			I	8	S	4	S	<=0.25/4							NEG	-	S	<=0.25	S	<=1	S	<=16	S	<=32	S
9660	Community	Escherichia coli	S	<=4	S	<=4/2	S	<=4	S	<=2			S	<=0.5			S	<=0.125			S	<=0.5	S	<=1/4			S	<=4	S	<=2	S	<=0.25/4							NEG	-	S	<=0.25	S	<=1	S	<=16	S	<=32	S
9662	Community	Escherichia coli	R	>16	S	8/4	S	<=4	S	<=2			S	<=0.5			S	0.25			S	<=0.5	S	<=1/4			S	<=4	S	<=2	S	<=0.25/4							NEG	-	S	<=0.25	S	<=1	S	<=16	S	<=32	S
9675	Community	Escherichia coli	S	<=4	S	8/4	S	<=4	S	<=2			S	<=0.5			R	>2			S	<=0.5	S	<=1/4			I	8	S	<=2	S	<=0.25/4							NEG	-	S	<=0.25	S	<=1	S	<=16	S	<=32	S
9698	Community	Escherichia coli	R	>16	S	8/4	S	<=4	S	<=2			S	<=0.5			R	>2			S	<=0.5	S	<=1/4			S	<=4	S	<=2	S	<=0.25/4							NEG	-	S	<=0.25	S	<=1	S	<=16	S	<=32	S
9721	Community	Escherichia coli	R	>16	S	8/4	S	<=4	R	>8			R	>16			R	>2			R	>4	S	<=1/4			R	>16	R	>16	S	0.5/4							POS	+	S	<=0.25	R	>16	S	<=16	S	<=32	S
9724	Community	Escherichia coli	S	<=4	S	<=4/2	S	<=4	S	<=2			S	<=0.5			S	<=0.125			S	<=0.5	S	<=1/4			S	<=4	S	<=2	S	<=0.25/4							NEG	-	S	<=0.25	S	<=1	S	<=16	S	<=32	S
9727	Community	Escherichia coli	R	>16	I	8/16	I	8	R	>8			R	>16			R	>2			R	>4	S	<=1/4			R	>16	R	>16	S	<=0.25/4							POS	+	S	<=0.25	R	>16	S	<=16	S	<=32	S
9754	Community	Escherichia coli	R	>16	I	8/16	S	<=4	I	8			S	2			R	>2			R	>4	S	<=1/4			R	>16	R	>16	S	<=0.25/4							POS	+	S	<=0.25	I	8	S	<=16	S	<=32	S
9771	Community	Escherichia coli	R	>16	I	8/16	S	<=4	I	8			S	2			R	>2			R	>4	S	<=1/4			R	>16	R	>16	S	8/4							POS	+	S	<=0.25	I	8	S	64	S	<=32	S
9814	Community	Escherichia coli	S	<=4	S	<=4/2	S	<=4	S	<=2			S	<=0.5			S	<=0.125			S	<=0.5	S	<=1/4			S	<=4	S	<=2	S	<=0.25/4							NEG	-	S	<=0.25	S	<=1	S	<=16	S	<=32	S
9842	Community	Escherichia coli	S	<=4	S	<=4/2	S	<=4	S	<=2			S	<=0.5			I	0.5			S	<=0.5	S	<=1/4			S	<=4	S	<=2	S	<=0.25/4							NEG	-	S	<=0.25	S	<=1	S	<=16	S	<=32	S
9866	Community	Escherichia coli	S	<=4	S	<=4/2	S	<=4	S	<=2			S	<=0.5			I	0.5			S	<=0.5	S	<=1/4			S	<=4	S	<=2	S	<=0.25/4							NEG	-	S	<=0.25	S	<=1	S	<=16	S	<=32	S
9869	Community	Escherichia coli	R	>16	S	8/4	S	<=4	S	<=2			S	<=0.5			R	>2			S	<=0.5	S	<=1/4			S	<=4	S	<=2	S	<=0.25/4							NEG	-	S	<=0.25	S	<=1	S	<=16	S	<=32	S
9902	Community	Escherichia coli	R	>16	S	<=4/2	S	<=4	I	8			S	4			R	>2			R	>4	S	<=1/4			R	>16	R	>16	S	<=0.25/4							POS	+	S	<=0.25	I	4	S	<=16	S	<=32	S
9924	Community	Escherichia coli	S	<=4	S	<=4/2	S	<=4	S	<=2			S	<=0.5			S	<=0.125			S	<=0.5	S	<=1/4			S	<=4	S	<=2	S	<=0.25/4							NEG	-	S	<=0.25	S	<=1	S	<=16	S	<=32	S
9960	Community	Escherichia coli	R	>16	S	<=4/2	S	<=4	R	>8			R	>16			R	2			R	>4	S	<=1/4			R	>16	R	>16	S	<=0.25/4							POS	+	S	<=0.25	R	>16	S	<=16	S	<=32	I
9961	Community	Escherichia coli	R	>16	I	8/16	I	8	R	>8			R	>16			R	>2			R	>4	S	<=1/4			R	>16	R	>16	S	<=0.25/4							POS	+	S	<=0.25	R	>16	S	<=16	S	<=32	S
9982	Community	Escherichia coli	R	>16	S	<=4/2	S	<=4	I	8			S	4			S	0.25			R	>4	S	<=1/4			R	>16	R	>16	S	<=0.25/4							POS	+	S	<=0.25	I	4	S	<=16	S	<=32	S
9998	Community	Escherichia coli	R	>16	S	8/4	S	<=4	S	4			S	1			S	0.25			R	>4	S	<=1/4			R	>16	R	>16	S	<=0.25/4							POS	+	S	<=0.25	I	4	S	<=16	S	<=32	S
10001	Community	Escherichia coli	S	<=4	S	<=4/2	S	<=4	S	<=2			S	<=0.5			I	0.5			S	<=0.5	S	<=1/4			S	<=4	S	<=2	S	<=0.25/4							NEG	-	S	<=0.25	S	<=1	S	<=16	S	<=32	S
10035	Community	Escherichia coli	R	>16	S	8/4	S	<=4	R	>8			R	>16			R	>2			R	>4	I	4/4			R	>16	R	>16	S	<=0.25/4							POS	+	S	0.5	R	>16	S	<=16	S	<=32	S
10038	Community	Escherichia coli	R	>16	S	8/4	S	<=4	S	<=2			S	<=0.5			S	<=0.125			S	<=0.5	S	<=1/4			S	<=4	S	<=2	S	<=0.25/4							NEG	-	S	<=0.25	S	<=1	S	<=16	S	<=32	S
10058	Community	Escherichia coli	R	>16	I	8/16	I	8	R	>8			R	>16			R	>2			R	>4	S	<=1/4			R	>16	R	>16	S	<=0.25/4							POS	+	S	<=0.25	R	16	S	<=16	S	<=32	S
10105	Community	Escherichia coli	S	<=4	S	<=4/2	S	<=4	S	<=2			S	<=0.5			S	<=0.125			S	<=0.5	S	<=1/4			S	<=4	S	<=2	S	<=0.25/4							NEG	-	S	<=0.25	S	<=1	S	<=16	S	<=32	S
10113	Community	Escherichia coli	R	>16	S	8/4	S	<=4	I	8			S	2			R	>2			R	>4	S	<=1/4			R	>16	R	>16	S	<=0.25/4							POS	+	S	<=0.25	I	8	S	<=16	S	<=32	S
10128	Community	Escherichia coli	R	>16	S	8/4	S	<=4	R	>8			R	16			R	>2			R	>4	S	<=1/4			R	>16	R	>16	S	<=0.25/4							POS	+	S	<=0.25	I	8	S	64	S	<=32	S
10135	LTCH	Escherichia coli	R	>16	I	8/16	S	<=4	R	>8			R	>16			R	>2			R	>4	R	>8/4			R	>16	R	>16	S	<=0.25/4							NEG	-	S	0.5	R	>16	S	<=16	S	<=32	R
10136	Community	Escherichia coli	R	>16	R	>16/8	S	<=4	S	4			S	2			R	>2			S	<=0.5	S	<=1/4			R	16	R	>16	S	<=0.25/4							NEG	-	S	<=0.25	S	<=1	S	<=16	S	<=32	I
10139	Community	Escherichia coli	R	>16	S	<=4/2	S	<=4	S	<=2			S	<=0.5			R	>2			S	<=0.5	S	<=1/4			S	<=4	S	<=2	S	0.5/4							NEG	-	S	<=0.25	S	<=1	S	<=16	S	<=32	S
10145	Community	Escherichia coli	R	>16	R	>16/8	S	<=4	S	<=2			S	<=0.5			R	>2			S	<=0.5	S	<=1/4			S	<=4	S	<=2	S	0.5/4							NEG	-	S	<=0.25	S	<=1	S	<=16	S	<=32	S
10151	LTCH	Escherichia coli	R	>16	S	8/4	S	<=4	R	>8			R	16			R	>2			R	>4	S	<=1/4			R	>16	R	>16	S	<=0.25/4							POS	+	S	<=0.25	I	8	S	<=16	S	<=32	S
10164	Community	Escherichia coli	R	>16	I	8/16	S	<=4	S	<=2			R	16			S	<=0.125			S	<=0.5	S	<=1/4			R	16	R	>16	S	<=0.25/4							NEG	-	S	<=0.25	S	<=1	S	<=16	S	<=32	R
10187	Community	Escherichia coli	R	>16	S	8/4	S	<=4	R	>8			I	8			S	0.25			R	>4	S	<=1/4			R	>16	R	>16	S	0.5/4							POS	+	S	<=0.25	R	>16	S	<=16	S	<=32	S
10191	Community	Escherichia coli	R	>16	S	8/4	S	<=4	S	<=2			S	<=0.5			S	0.25			S	<=0.5	S	<=1/4			S	<=4	S	<=2	S	0.5/4							NEG	-	S	<=0.25	S	<=1	S	<=16	S	<=32	S
10230	Community	Escherichia coli	R	>16	S	<=4/2	S	<=4	R	>8			R	16			S	<=0.125			R	>4	S	<=1/4			R	>16	R	>16	S	<=0.25/4							POS	+	S	<=0.25	R	>16	S	<=16	S	<=32	S
10237	Community	Escherichia coli	R	>16	S	8/4	S	<=4	R	>8			R	>16			R	>2			R	>4	S	<=1/4			R	>16	R	>16	S	<=0.25/4							POS	+	S	<=0.25	R	16	S	<=16	S	<=32	S
10240	Community	Escherichia coli	S	<=4	S	<=4/2	S	<=4	S	<=2			S	<=0.5			S	<=0.125			S	<=0.5	S	<=1/4			S	<=4	S	4	S	<=0.25/4							NEG	-	S	<=0.25	S	<=1	S	<=16	S	<=32	S
10252	Community	Escherichia coli	S	<=4	S	<=4/2	S	<=4	S	<=2			S	<=0.5			S	0.25			S	<=0.5	S	<=1/4			I	8	S	<=2	S	<=0.25/4							NEG	-	S	<=0.25	S	<=1	S	<=16	S	<=32	S
10254	Community	Escherichia coli	S	<=4	S	<=4/2	S	<=4	S	<=2			S	<=0.5			S	0.25			S	<=0.5	S	<=1/4			S	<=4	S	<=2	S	<=0.25/4							NEG	-	S	<=0.25	S	<=1	S	<=16	S	<=32	S
10272	Community	Escherichia coli	R	>16	S	8/4	S	<=4	S	<=2			S	<=0.5			R	>2			S	<=0.5	S	<=1/4			S	<=4	S	<=2	S	<=0.25/4							NEG	-	S	<=0.25	S	<=1	S	<=16	S	<=32	S
10275	Community	Escherichia coli	R	>16	R	>16/8	I	8	I	8			R	>16			S	0.25			I	2	S	<=1/4			R	>16	R	>16	S	<=0.25/4							NEG	-	S	<=0.25	S	<=1	S	<=16	S	<=32	R
10280	Community	Escherichia coli	R	>16	S	8/4	S	<=4	S	<=2			S	<=0.5			R	>2			S	<=0.5	S	<=1/4			S	<=4	S	<=2	S	<=0.25/4							NEG	-	S	<=0.25	S	<=1	S	<=16	S	<=32	S
10313	Community	Escherichia coli	R	>16	S	8/4	S	<=4	S	<=2			S	<=0.5			R	>2			S	<=0.5	S	<=1/4			S	<=4	S	<=2	S	<=0.25/4							NEG	-	S	<=0.25	S	<=1	S	<=16	S	<=32	S
10321	Community	Escherichia coli	R	>16	S	<=4/2	S	<=4	R	>8			I	8			R	>2			R	>4	S	<=1/4			R	>16	R	>16	S	<=0.25/4							POS	+	S	<=0.25	I	8	S	<=16	S	<=32	S
10327	Community	Escherichia coli	R	>16	S	8/4	S	<=4	R	>8			I	8			R	>2			R	>4	S	<=1/4			R	>16	R	>16	S	<=0.25/4							POS	+	S	<=0.25	I	4	S	<=16	S	<=32	S
10360	Community	Escherichia coli	R	>16	R	>16/8	S	<=4	S	<=2			S	2			R	>2			S	<=0.5	S	<=1/4			R	16	R	>16	S	<=0.25/4							NEG	-	S	<=0.25	S	<=1	S	<=16	S	<=32	I
10411	Community	Escherichia coli	S	<=4	S	<=4/2	S	<=4	S	<=2			S	<=0.5			S	0.25			S	<=0.5	S	<=1/4			S	<=4	S	<=2	S	<=0.25/4							NEG	-	S	<=0.25	S	<=1	S	<=16	S	<=32	S
10424	Community	Escherichia coli	S	<=4	S	<=4/2	S	<=4	S	<=2			S	<=0.5			S	<=0.125			S	<=0.5	S	<=1/4			S	<=4	S	<=2	S	<=0.25/4							NEG	-	S	<=0.25	S	<=1	S	<=16	S	<=32	S
10511	Community	Escherichia coli	R	>16	S	8/4	S	<=4	I	8			S	2			R	>2			R	>4	S	<=1/4			R	>16	R	>16	S	<=0.25/4							POS	+	S	<=0.25	I	8	S	64	S	<=32	S
10521	Community	Escherichia coli	S	<=4	S	<=4/2	S	<=4	S	<=2			S	<=0.5			R	>2			S	<=0.5	S	<=1/4			S	<=4	S	<=2	S	<=0.25/4							NEG	-	S	<=0.25	S	<=1	S	<=16	S	<=32	S
10526	Community	Escherichia coli	R	>16	S	8/4	S	<=4	R	>8			I	8			S	<=0.125			R	>4	S	<=1/4			R	>16	R	>16	S	<=0.25/4							POS	+	S	<=0.25	I	8	S	<=16	S	<=32	S
10565	Community	Escherichia coli	S	<=4	S	<=4/2	S	<=4	S	<=2			S	<=0.5			S	0.25			S	<=0.5	S	<=1/4			I	8	S	<=2	S	<=0.25/4							NEG	-	S	<=0.25	S	<=1	S	<=16	S	<=32	S
10613	Community	Escherichia coli	R	>16	S	<=4/2	S	<=4	S	<=2			S	<=0.5			R	>2			S	<=0.5	S	<=1/4			S	<=4	S	<=2	S	<=0.25/4							NEG	-	S	<=0.25	S	<=1	S	<=16	S	<=32	S
10656	Community	Escherichia coli	S	<=4	S	<=4/2	S	<=4	S	<=2			S	<=0.5			R	>2			S	<=0.5	S	<=1/4			S	<=4	S	4	S	0.5/4							NEG	-	S	<=0.25	S	<=1	S	<=16	S	<=32	S
10664	Community	Escherichia coli	R	>16	I	8/16	S	<=4	S	<=2			S	<=0.5			I	0.5			S	<=0.5	S	<=1/4			S	<=4	S	8	S	<=0.25/4							NEG	-	S	<=0.25	S	<=1	S	<=16	S	<=32	S
10673	LTCH	Escherichia coli	R	>16	S	8/4	S	<=4	R	>8			R	>16			R	>2			R	>4	S	<=1/4			R	>16	R	>16	S	0.5/4							POS	+	S	<=0.25	R	>16	S	<=16	S	<=32	S
10688	Community	Escherichia coli	S	<=4	S	<=4/2	S	<=4	S	<=2			S	<=0.5			S	<=0.125			S	<=0.5	S	<=1/4			S	<=4	S	<=2	S	<=0.25/4							NEG	-	S	<=0.25	S	<=1	S	<=16	S	<=32	S
10731	Community	Escherichia coli	R	>16	S	8/4	S	<=4	S	<=2			S	<=0.5			R	>2			S	<=0.5	S	<=1/4			I	8	S	4	S	<=0.25/4							NEG	-	S	<=0.25	S	<=1	S	<=16	S	<=32	S
10749	Community	Escherichia coli	S	<=4	S	<=4/2	S	<=4	S	<=2			S	<=0.5			S	<=0.125			S	<=0.5	S	<=1/4			S	<=4	S	<=2	S	<=0.25/4							NEG	-	S	<=0.25	S	<=1	S	<=16	S	<=32	S
10752	Community	Escherichia coli	S	<=4	S	<=4/2	S	<=4	S	<=2			S	<=0.5			S	<=0.125			S	<=0.5	S	<=1/4			S	<=4	S	<=2	S	<=0.25/4							NEG	-	S	<=0.25	S	<=1	S	<=16	S	<=32	S
10763	Community	Escherichia coli	R	>16	S	<=4/2	S	<=4	R	>8			R	16			I	0.5			R	>4	S	<=1/4			R	>16	R	>16	S	<=0.25/4							POS	+	S	<=0.25	I	8	S	<=16	S	<=32	S
10777	Community	Escherichia coli	R	>16	S	8/4	S	<=4	R	>8			S	4			R	>2			R	>4	S	<=1/4			R	>16	R	>16	S	<=0.25/4							POS	+	S	<=0.25	I	8	S	<=16	S	<=32	S
10781	Community	Escherichia coli	R	>16	S	<=4/2	S	<=4	R	>8			R	16			I	0.5			R	>4	S	<=1/4			R	>16	R	>16	S	<=0.25/4							POS	+	S	<=0.25	I	8	S	<=16	S	<=32	S
10792	Community	Escherichia coli	S	<=4	S	<=4/2	S	<=4	S	<=2			S	<=0.5			R	>2			S	<=0.5	S	<=1/4			S	<=4	S	<=2	S	<=0.25/4							NEG	-	S	<=0.25	S	<=1	S	<=16	S	<=32	S
10843	Community	Escherichia coli	R	>16	I	8/16	S	<=4	S	<=2			S	1			R	>2			S	<=0.5	S	<=1/4			R	<=4	R	>16	S	<=0.25/4							NEG	-	S	<=0.25	S	<=1	S	<=16	S	<=32	S
10847	Community	Escherichia coli	R	>16	R	>16/8	S	<=4	R	>8			R	>16			R	>2			R	>4	R	8/4			R	>16	R	>16	S	<=0.25/4							POS	+	R	>1	R	>16	S	64	S	<=32	S
10857	Community	Escherichia coli	R	>16	S	8/4	S	<=4	S	<=2			S	<=0.5			S	<=0.125			S	<=0.5	S	<=1/4			S	<=4	S	<=2	S	<=0.25/4							NEG	-	S	<=0.25	S	<=1	S	<=16	S	<=32	S
10872	Community	Escherichia coli	R	>16	S	8/4	S	<=4	S	<=2			S	<=0.5			R	>2			S	<=0.5	S	<=1/4			S	<=4	S	<=2	S	<=0.25/4							NEG	-	S	<=0.25	S	<=1	S	<=16	S	<=32	S
10897	Community	Escherichia coli	R	>16	S	<=4/2	S	<=4	R	>8			R	16			R	>2			R	>4	S	<=1/4			R	>16	R	>16	S	<=0.25/4							POS	+	S	<=0.25	R	16	S	<=16	S	<=32	S
10928	Community	Escherichia coli	R	>16	I	8/16	S	<=4	R	>8			R	>16			R	>2			R	>4	S	<=1/4			R	>16	R	>16	S	1/4							POS	+	S	<=0.25	R	>16	S	<=16	S	<=32	S
10984	Community	Escherichia coli	S	<=4	S	<=4/2	S	<=4	S	<=2			S	<=0.5			S	0.25			S	<=0.5	S	<=1/4			S	<=4	S	<=2	S	<=0.25/4							NEG	-	S	<=0.25	S	<=1	S	<=16	S	<=32	S
10996	Community	Escherichia coli	R	>16	S	8/4	S	<=4	S	<=2			S	<=0.5			R	>2			S	<=0.5	S	<=1/4			I	16	S	8	S	<=0.25/4							NEG	-	S	<=0.25	S	<=1	S	<=16	S	<=32	S
11000	Community	Escherichia coli	R	>16	S	8/4	S	<=4	S	<=2			S	<=0.5			S	0.25			S	<=0.5	S	<=1/4			S	<=4	S	<=2	S	<=0.25/4							NEG	-	S	<=0.25	S	<=1	S	<=16	S	<=32	S
11058	LTCH	Escherichia coli	R	>16	S	<=4/2	S	<=4	S	<=2			S	<=0.5			R	>2			S	<=0.5	S	<=1/4			S	<=4	S	<=2	S	<=0.25/4							NEG	-	S	<=0.25	S	<=1	S	<=16	S	<=32	S
11065	Community	Escherichia coli	R	>16	I	8/16	S	<=4	S	<=2			S	<=0.5			S	0.25			S	<=0.5	S	<=1/4			S	<=4	S	4	S	<=0.25/4							NEG	-	S	<=0.25	S	<=1	S	<=16	S	<=32	S
11066	Community	Escherichia coli	R	>16	S	8/4	S	<=4	S	<=2			S	<=0.5			S	<=0.125			S	<=0.5	S	2/4			S	<=4	S	8	S	<=0.25/4							NEG	-	S	<=0.25	S	<=1	S	<=16	S	<=32	S
11081	Community	Escherichia coli	R	>16	S	<=4/2	S	<=4	S	<=2			S	<=0.5			S	<=0.125			S	<=0.5	S	<=1/4			I	8	S	8	S	<=0.25/4							NEG	-	S	<=0.25	S	<=1	S	<=16	S	<=32	S
11105	Community	Escherichia coli	S	<=4	S	<=4/2	I	8	S	<=2			S	<=0.5			S	<=0.125			S	<=0.5	R	>8/4			S	<=4	S	<=2	S	<=0.25/4							NEG	-	S	<=0.25	S	<=1	S	<=16	S	<=32	S
11161	Community	Escherichia coli	R	>16	S	<=4/2	S	<=4	S	<=2			S	4			R	>2			R	>4	S	<=1/4			R	>16	R	>16	S	<=0.25/4							POS	+	S	<=0.25	R	16	S	<=16	S	<=32	S
11164	Community	Escherichia coli	S	<=4	S	<=4/2	S	<=4	S	<=2			S	<=0.5			S	<=0.125			S	<=0.5	S	<=1/4			S	<=4	S	<=2	S	<=0.25/4							NEG	-	S	<=0.25	S	<=1	S	<=16	S	<=32	S
11200	Community	Escherichia coli	R	>16	S	<=4/2	S	<=4	R	>8			I	8			I	0.5			R	>4	S	<=1/4			R	>16	R	>16	S	<=0.25/4							POS	+	S	<=0.25	R	>16	S	<=16	S	<=32	S
11216	Community	Escherichia coli	R	>16	S	8/4	S	<=4	R	>8			S	4			R	>2			R	>4	S	<=1/4			R	>16	R	>16	S	<=0.25/4							POS	+	S	<=0.25	R	>16	S	<=16	S	<=32	S
11228	Community	Escherichia coli	R	>16	S	<=4/2	S	<=4	S	<=2			S	<=0.5			S	0.25			S	<=0.5	S	<=1/4			S	<=4	S	<=2	S	<=0.25/4							NEG	-	S	<=0.25	S	<=1	S	<=16	S	<=32	S
11246	Community	Escherichia coli	S	<=4	S	<=4/2	S	<=4	S	<=2			S	<=0.5			S	<=0.125			S	<=0.5	S	<=1/4			S	<=4	S	<=2	S	<=0.25/4							NEG	-	S	<=0.25	S	<=1	S	<=16	S	<=32	S
11293	Community	Escherichia coli	R	>16	I	8/16	S	<=4	S	<=2			S	<=0.5			R	>2			S	<=0.5	S	<=1/4			S	<=4	S	8	S	<=0.25/4							NEG	-	S	<=0.25	S	<=1	S	<=16	S	<=32	S
11296	Community	Escherichia coli	R	>16	S	8/4	S	<=4	S	<=2			S	<=0.5			R	>2			S	<=0.5	S	<=1/4			S	<=4	S	4	S	<=0.25/4							NEG	-	S	<=0.25	S	<=1	S	<=16	S	<=32	S
11297	Community	Escherichia coli	R	>16	S	8/4	S	<=4	I	8			S	2			R	>2			R	>4	S	<=1/4			R	>16	R	>16	S	<=0.25/4							POS	+	S	<=0.25	I	8	S	64	S	<=32	S
11301	Community	Escherichia coli	R	>16	S	8/4	S	<=4	R	>8			I	8			R	>2			R	>4	S	<=1/4			R	>16	R	>16	S	<=0.25/4							POS	+	S	<=0.25	R	16	S	<=16	S	<=32	S
11333	Community	Escherichia coli	R	>16	S	8/4	S	<=4	S	<=2			S	<=0.5			S	0.25			S	<=0.5	S	<=1/4			S	<=4	S	<=2	S	<=0.25/4							NEG	-	S	<=0.25	S	<=1	S	<=16	S	<=32	S
11341	Community	Escherichia coli	R	>16	R	>16/8	S	<=4	S	<=2			R	>16			R	>2			S	<=0.5	S	<=1/4			R	>16	R	>16	S	<=0.25/4							NEG	-	S	<=0.25	S	<=1	S	<=16	S	<=32	R
11354	Community	Escherichia coli	R	>16	S	<=4/2	S	<=4	S	<=2			S	<=0.5			R	>2			S	<=0.5	S	<=1/4			S	<=4	S	16	S	<=0.25/4							NEG	-	S	<=0.25	S	<=1	S	<=16	S	<=32	S
11363	Community	Escherichia coli	S	<=4	S	<=4/2	S	<=4	S	<=2			S	<=0.5			S	<=0.125			S	<=0.5	S	<=1/4			S	<=4	S	<=2	S	<=0.25/4							NEG	-	S	<=0.25	S	<=1	S	<=16	S	<=32	S
11380	Community	Escherichia coli	R	>16	S	8/4	S	<=4	S	<=2			S	<=0.5			S	<=0.125			S	<=0.5	S	<=1/4			S	<=4	S	<=2	S	<=0.25/4							NEG	-	S	<=0.25	S	<=1	S	<=16	S	<=32	S
11384	Community	Escherichia coli	R	>16	S	8/4	S	<=4	S	<=2			S	<=0.5			S	<=0.125			S	<=0.5	S	<=1/4			S	<=4	S	<=2	S	<=0.25/4							NEG	-	S	<=0.25	S	<=1	S	<=16	S	<=32	S
11402	Community	Escherichia coli	R	>16	S	<=4/2	S	<=4	R	>8			S	4			R	>2			R	>4	S	<=1/4			R	>16	R	>16	S	<=0.25/4							POS	+	S	<=0.25	R	16	S	<=16	S	<=32	S
11406	Community	Escherichia coli	R	>16	S	8/4	S	<=4	R	>8			R	16			R	>2			R	>4	S	<=1/4			R	>16	R	>16	S	<=0.25/4							POS	+	S	<=0.25	R	>16	S	<=16	S	<=32	S
11435	Community	Escherichia coli	R	>16	S	8/4	S	<=4	I	8			S	4			R	>2			R	>4	S	<=1/4			R	>16	R	>16	S	<=0.25/4							POS	+	S	<=0.25	I	4	S	<=16	S	<=32	I
11445	Community	Escherichia coli	R	>16	R	>16/8	S	<=4	R	>8			R	>16			R	>2			R	>4	S	<=1/4			R	>16	R	>16	S	<=0.25/4							NEG	-	S	<=0.25	S	<=1	S	<=16	S	<=32	R
11474	Community	Escherichia coli	S	<=4	S	<=4/2	S	<=4	S	<=2			S	<=0.5			S	<=0.125			S	<=0.5	S	<=1/4			S	<=4	S	<=2	S	<=0.25/4							NEG	-	S	<=0.25	S	<=1	S	<=16	S	<=32	S
11504	Community	Escherichia coli	S	<=4	S	<=4/2	S	<=4	S	<=2			S	<=0.5			S	<=0.125			S	<=0.5	S	<=1/4			S	<=4	S	<=2	S	<=0.25/4							NEG	-	S	<=0.25	S	<=1	S	<=16	S	<=32	S
11513	Community	Escherichia coli	R	>16	S	<=4/2	S	<=4	I	8			S	4			S	0.25			R	>4	S	<=1/4			R	>16	R	>16	S	<=0.25/4							POS	+	S	<=0.25	R	16	S	<=16	S	<=32	S
11526	Community	Escherichia coli	S	<=4	S	<=4/2	S	<=4	S	<=2			S	<=0.5			S	<=0.125			S	<=0.5	S	<=1/4			S	<=4	S	<=2	S	<=0.25/4							NEG	-	S	<=0.25	S	<=1	S	<=16	S	<=32	S
11576	Community	Escherichia coli	R	>16	S	8/4	S	<=4	R	>8			I	8			R	>2			R	>4	S	<=1/4			R	>16	R	>16	S	0.5/4							POS	+	S	<=0.25	R	16	S	<=16	S	<=32	S
11591	Community	Escherichia coli	R	>16	S	8/4	S	<=4	S	<=2			S	<=0.5			R	>2			S	<=0.5	S	<=1/4			I	8	S	4	S	<=0.25/4							NEG	-	S	<=0.25	S	<=1	S	<=16	S	<=32	S
11624	Community	Escherichia coli	R	>16	I	8/16	I	8	R	>8			R	>16			R	>2			R	>4	S	2/4			R	>16	R	>16	S	<=0.25/4							POS	+	S	0.5	R	>16	S	<=16	S	<=32	S
11627	Community	Escherichia coli	R	>16	S	8/4	S	<=4	S	<=2			S	<=0.5			S	<=0.125			S	<=0.5	S	<=1/4			S	<=4	S	<=2	S	<=0.25/4							NEG	-	S	<=0.25	S	<=1	S	<=16	S	<=32	S
11636	Community	Escherichia coli	S	<=4	S	<=4/2	S	<=4	S	<=2			S	<=0.5			S	<=0.125			S	<=0.5	S	<=1/4			S	<=4	S	<=2	S	<=0.25/4							NEG	-	S	<=0.25	S	<=1	S	<=16	S	<=32	S
11642	Community	Escherichia coli	R	>16	S	<=4/2	S	<=4	I	8			S	4			R	>2			R	>4	S	<=1/4			R	>16	R	>16	S	<=0.25/4							POS	+	S	<=0.25	R	16	S	<=16	S	<=32	S
11651	Community	Escherichia coli	R	>16	R	>16/8	S	<=4	S	<=2			I	8			S	0.25			S	<=0.5	S	<=1/4			R	>16	R	>16	S	<=0.25/4							POS	+	S	<=0.25	S	<=1	S	<=16	S	<=32	R
11742	Community	Escherichia coli	R	>16	S	<=4/2	S	<=4	R	>8			S	4			R	>2			R	>4	S	<=1/4			R	>16	R	>16	S	<=0.25/4							POS	+	S	<=0.25	I	4	S	<=16	S	<=32	S
11764	Community	Escherichia coli	R	>16	S	8/4	S	<=4	R	>8			R	>16			R	>2			R	>4	S	<=1/4			R	>16	R	>16	S	<=0.25/4							POS	+	S	<=0.25	R	>16	S	<=16	S	<=32	S
11783	Community	Escherichia coli	S	<=4	S	<=4/2	S	<=4	S	<=2			S	<=0.5			S	<=0.125			S	<=0.5	S	<=1/4			S	<=4	S	<=2	S	<=0.25/4							NEG	-	S	<=0.25	S	<=1	S	<=16	R	128	S
11788	Community	Escherichia coli	S	<=4	S	<=4/2	S	<=4	S	<=2			S	<=0.5			S	<=0.125			S	<=0.5	S	<=1/4			S	<=4	S	<=2	S	<=0.25/4							NEG	-	S	<=0.25	S	<=1	S	<=16	S	<=32	S
11821	Community	Escherichia coli	R	>16	S	8/4	S	<=4	S	<=2			S	<=0.5			R	1			S	<=0.5	S	<=1/4			S	<=4	S	<=2	S	<=0.25/4							NEG	-	S	<=0.25	S	<=1	S	<=16	S	<=32	S
11844	Community	Escherichia coli	R	>16	S	<=4/2	S	<=4	R	>8			I	8			R	>2			R	>4	S	<=1/4			R	>16	R	>16	S	<=0.25/4							POS	+	S	<=0.25	I	8	S	<=16	S	<=32	S
11855	Community	Escherichia coli	R	>16	S	8/4	S	<=4	S	<=2			S	<=0.5			R	>2			S	<=0.5	S	<=1/4			S	<=4	S	<=2	S	<=0.25/4							NEG	-	S	<=0.25	S	<=1	S	<=16	S	<=32	S
11883	Community	Escherichia coli	R	>16	S	8/4	S	<=4	R	>8			I	8			R	>2			R	>4	S	<=1/4			R	>16	R	>16	S	<=0.25/4							POS	+	S	<=0.25	I	4	S	32	S	<=32	S
11911	Community	Escherichia coli	R	>16	S	<=4/2	S	<=4	S	<=2			S	<=0.5			I	0.5			S	<=0.5	S	<=1/4			S	<=4	S	<=2	S	<=0.25/4							NEG	-	S	<=0.25	S	<=1	S	<=16	S	<=32	S
11926	Community	Escherichia coli	S	<=4	S	<=4/2	S	<=4	S	<=2			S	<=0.5			S	0.25			S	<=0.5	S	<=1/4			S	<=4	S	<=2	S	<=0.25/4							NEG	-	S	<=0.25	S	<=1	S	<=16	S	<=32	S
11945	Community	Escherichia coli	R	>16	S	8/4	S	<=4	R	>8			R	16			I	0.5			R	>4	S	<=1/4			R	>16	R	>16	S	<=0.25/4							POS	+	S	<=0.25	R	16	S	<=16	S	<=32	S
11952	Community	Escherichia coli	R	>16	I	8/16	S	<=4	S	<=2			S	<=0.5			R	>2			S	<=0.5	S	<=1/4			S	<=4	S	4	S	<=0.25/4							NEG	-	S	<=0.25	S	<=1	S	<=16	S	<=32	S
11970	Community	Escherichia coli	R	>16	S	8/4	S	<=4	S	4			S	4			S	0.25			R	>4	S	<=1/4			R	>16	R	>16	S	<=0.25/4							POS	+	S	<=0.25	S	2	S	<=16	S	<=32	S
12005	Community	Escherichia coli	R	>16	I	8/16	S	<=4	R	>8			R	16			R	>2			R	>4	S	<=1/4			R	>16	R	>16	S	<=0.25/4							POS	+	S	<=0.25	R	16	S	<=16	S	<=32	S
12015	Community	Escherichia coli	R	>16	I	8/16	S	<=4	S	<=2			S	<=0.5			R	>2			S	<=0.5	S	<=1/4			S	<=4	S	16	S	<=0.25/4							NEG	-	S	<=0.25	S	<=1	S	<=16	S	<=32	S
12035	Community	Escherichia coli	R	>16	S	8/4	S	<=4	R	>8			R	>16			R	>2			R	>4	S	<=1/4			R	>16	R	>16	S	<=0.25/4							POS	+	S	<=0.25	R	>16	S	<=16	S	<=32	I
12041	Community	Escherichia coli	R	>16	S	8/4	S	<=4	S	<=2			S	<=0.5			S	0.25			S	<=0.5	S	<=1/4			S	<=4	S	<=2	S	<=0.25/4							NEG	-	S	<=0.25	S	<=1	S	<=16	S	<=32	S
12054	Community	Escherichia coli	S	<=4	S	<=4/2	S	<=4	S	<=2			S	<=0.5			R	1			S	<=0.5	S	<=1/4			S	<=4	S	<=2	S	<=0.25/4							NEG	-	S	<=0.25	S	<=1	S	<=16	S	<=32	S
12077	Community	Escherichia coli	R	>16	S	8/4	S	<=4	S	<=2			S	<=0.5			S	<=0.125			S	<=0.5	S	<=1/4			S	<=4	S	<=2	S	<=0.25/4							NEG	-	S	<=0.25	S	<=1	S	<=16	S	<=32	S
12089	Community	Escherichia coli	R	>16	S	<=4/2	S	<=4	S	<=2			S	<=0.5			S	<=0.125			S	<=0.5	S	<=1/4			S	<=4	S	<=2	S	<=0.25/4							NEG	-	S	<=0.25	S	<=1	S	<=16	S	<=32	S
12111	Community	Escherichia coli	S	<=4	S	8/4	S	<=4	S	<=2			S	<=0.5			S	<=0.125			S	<=0.5	S	<=1/4			S	<=4	S	<=2	S	<=0.25/4							NEG	-	S	<=0.25	S	<=1	S	<=16	S	<=32	S
12133	Community	Escherichia coli	R	>16	S	8/4	I	8	S	<=2			S	<=0.5			S	<=0.125			R	>4	S	<=1/4			R	>16	R	>16	S	<=0.25/4							NEG	-	S	<=0.25	S	<=1					S
12188	Community	Escherichia coli	R	>16	R	>16/8	S	<=4	S	<=2			S	4			R	1			S	<=0.5	S	<=1/4			R	16	R	>16	S	<=0.25/4							POS	+	S	<=0.25	S	<=1	S	32	S	<=32	R
12199	Community	Escherichia coli	R	>16	R	>16/8	S	<=4	S	<=2			I	8			R	>2			S	<=0.5	S	<=1/4			R	16	R	>16	S	<=0.25/4							POS	+	S	<=0.25	S	<=1	S	<=16	S	<=32	R
12213	Community	Escherichia coli	R	>16	S	<=4/2	S	<=4	S	<=2			S	<=0.5			S	<=0.125			S	<=0.5	S	<=1/4			S	<=4	S	<=2	S	<=0.25/4							NEG	-	S	<=0.25	S	<=1	S	<=16	S	<=32	S
12215	Community	Escherichia coli	S	<=4	S	<=4/2	S	<=4	S	<=2			S	<=0.5			S	<=0.125			S	<=0.5	S	<=1/4			S	<=4	S	<=2	S	<=0.25/4							NEG	-	S	<=0.25	S	<=1	S	<=16	S	<=32	S
12225	Community	Escherichia coli	R	>16	S	8/4	S	<=4	S	<=2			S	<=0.5			R	>2			R	>4	S	<=1/4			R	>16	R	>16	S	<=0.25/4							NEG	-	S	<=0.25	I	4	S	<=16	S	<=32	S
12228	Community	Escherichia coli	R	>16	I	8/16	S	<=4	S	<=2			S	<=0.5			S	0.25			S	<=0.5	S	<=1/4			S	<=4	S	4	S	<=0.25/4							NEG	-	S	<=0.25	S	<=1	S	<=16	S	<=32	S
12251	Community	Escherichia coli	R	>16	S	<=4/2	S	<=4	R	>8			S	4			R	>2			R	>4	S	<=1/4			R	>16	R	>16	S	<=0.25/4							POS	+	S	<=0.25	R	16	S	<=16	S	<=32	S
12253	Community	Escherichia coli	R	>16	S	8/4	S	<=4	S	<=2			S	1			R	>2			R	>4	S	<=1/4			R	>16	R	>16	S	<=0.25/4							POS	+	S	<=0.25	I	4	S	<=16	S	<=32	S
12263	Community	Escherichia coli	S	<=4	S	<=4/2	S	<=4	S	<=2			S	<=0.5			S	<=0.125			S	<=0.5	S	<=1/4			S	<=4	S	<=2	S	<=0.25/4							NEG	-	S	<=0.25	S	<=1	S	64	S	<=32	S
12305	Community	Escherichia coli	R	>16	S	<=4/2	S	<=4	S	4			S	4			S	0.25			R	>4	S	<=1/4			R	>16	R	>16	S	<=0.25/4							POS	+	S	<=0.25	I	4	S	<=16	S	<=32	S
12344	Community	Escherichia coli	R	>16	S	<=4/2	S	<=4	R	>8			S	4			R	1			R	>4	S	<=1/4			R	>16	R	>16	S	<=0.25/4							POS	+	S	<=0.25	I	4	R	>128	S	<=32	S
12345	Community	Escherichia coli	R	>16	S	8/4	S	<=4	R	>8			S	4			S	<=0.125			R	>4	S	<=1/4			R	>16	R	>16	S	<=0.25/4							POS	+	S	<=0.25	R	16	S	<=16	S	<=32	S
12361	Community	Escherichia coli	R	>16	S	8/4	S	<=4	S	<=2			S	1			S	<=0.125			R	>4	S	<=1/4			R	>16	R	>16	S	<=0.25/4							POS	+	S	<=0.25	R	16	S	<=16	S	<=32	S
12377	Community	Escherichia coli	R	>16	I	8/16	S	<=4	R	>8			R	>16			I	0.5			R	>4	S	<=1/4			R	>16	R	>16	S	<=0.25/4							POS	+	S	<=0.25	R	>16	S	<=16	S	<=32	S
12379	Community	Escherichia coli	R	>16	S	8/4	I	8	S	<=2			S	1			R	>2			R	>4	S	<=1/4			R	>16	R	>16	S	<=0.25/4							POS	+	S	<=0.25	S	<=1	S	<=16	S	<=32	S
12425	Community	Escherichia coli	S	<=4	S	<=4/2	S	<=4	S	<=2			S	<=0.5			S	0.25			S	<=0.5	S	<=1/4			S	<=4	S	<=2	S	<=0.25/4							NEG	-	S	<=0.25	S	<=1	S	<=16	S	<=32	S
12440	Community	Escherichia coli	S	<=4	S	<=4/2	S	<=4	S	<=2			S	<=0.5			S	0.25			S	<=0.5	S	<=1/4			S	<=4	S	<=2	S	<=0.25/4							NEG	-	S	<=0.25	S	<=1	S	<=16	S	<=32	S
12457	Community	Escherichia coli	S	<=4	S	<=4/2	S	<=4	S	<=2			S	<=0.5			R	>2			S	<=0.5	S	<=1/4			S	<=4	S	<=2	S	<=0.25/4							NEG	-	S	<=0.25	S	<=1	S	<=16	S	<=32	S
12470	Community	Escherichia coli	R	>16	S	<=4/2	S	<=4	S	<=2			S	<=0.5			S	<=0.125			S	<=0.5	S	<=1/4			S	<=4	S	<=2	S	<=0.25/4							NEG	-	S	<=0.25	S	<=1	S	<=16	S	<=32	S
12505	Community	Escherichia coli	R	>16	S	8/4	S	<=4	R	>8			R	16			R	>2			R	>4	S	<=1/4			R	>16	R	>16	S	<=0.25/4							POS	+	S	<=0.25	R	>16	S	<=16	S	<=32	S
12508	Community	Escherichia coli	R	>16	S	<=4/2	S	<=4	I	8			S	4			S	0.25			R	>4	S	<=1/4			R	>16	R	>16	S	<=0.25/4							POS	+	S	<=0.25	I	8	S	<=16	S	<=32	S
12541	Community	Escherichia coli	R	>16	S	8/4	S	<=4	R	>8			I	8			S	0.25			R	>4	S	<=1/4			R	>16	R	>16	S	<=0.25/4							NEG	-	S	<=0.25	I	4	S	<=16	S	<=32	S
12563	Community	Escherichia coli	R	>16	S	8/4	S	<=4	R	>8			I	8			R	>2			R	>4	S	<=1/4			R	>16	R	>16	S	<=0.25/4							POS	+	S	<=0.25	I	8	S	<=16	S	<=32	S
12571	Community	Escherichia coli	R	>16	S	8/4	S	<=4	S	<=2			S	<=0.5			S	0.25			S	<=0.5	S	<=1/4			S	<=4	S	4	S	<=0.25/4							NEG	-	S	<=0.25	S	<=1	S	<=16	S	<=32	S
12576	Community	Escherichia coli	R	>16	I	8/16	S	<=4	S	<=2			S	<=0.5			S	0.25			S	<=0.5	S	<=1/4			S	<=4	S	<=2	S	<=0.25/4							NEG	-	S	<=0.25	S	<=1	S	<=16	S	<=32	S
12604	Community	Escherichia coli	S	<=4	S	<=4/2	S	<=4	S	<=2			S	<=0.5			S	<=0.125			S	<=0.5	S	<=1/4			S	<=4	S	<=2	S	<=0.25/4							NEG	-	S	<=0.25	S	<=1	S	<=16	S	<=32	S
12612	Community	Escherichia coli	S	<=4	S	<=4/2	S	<=4	S	<=2			S	<=0.5			S	0.25			S	<=0.5	S	<=1/4			S	<=4	S	<=2	S	<=0.25/4							NEG	-	S	<=0.25	S	<=1	S	<=16	S	<=32	S
12635	Community	Escherichia coli	S	<=4	S	<=4/2	S	<=4	S	<=2			S	<=0.5			S	0.25			S	<=0.5	S	<=1/4			S	<=4	S	<=2	S	<=0.25/4							NEG	-	S	<=0.25	S	<=1	S	<=16	S	<=32	S
12689	Community	Escherichia coli	R	>16	S	<=4/2	S	<=4	S	<=2			S	<=0.5			R	>2			S	<=0.5	S	<=1/4			S	<=4	S	<=2	S	<=0.25/4							NEG	-	S	<=0.25	S	<=1	S	<=16	S	<=32	S
12691	Community	Escherichia coli	R	>16	S	8/4	S	<=4	S	<=2			S	<=0.5			R	>2			S	1	S	<=1/4			I	8	R	>16	S	0.5/4							NEG	-	S	<=0.25	S	<=1	S	<=16	S	<=32	S
12710	Community	Escherichia coli	R	>16	I	8/16	S	<=4	S	<=2			S	2			S	0.25			S	<=0.5	S	<=1/4			R	16	R	>16	S	<=0.25/4							NEG	-	S	<=0.25	S	<=1	S	<=16	S	<=32	R
12730	Community	Escherichia coli	S	<=4	S	8/4	S	<=4	S	<=2			S	<=0.5			S	<=0.125			S	<=0.5	S	<=1/4			S	<=4	S	<=2	S	<=0.25/4							NEG	-	S	<=0.25	S	<=1	S	<=16	S	<=32	S
12731	Community	Escherichia coli	R	>16	I	8/16	I	8	R	>8			R	16			R	1			R	>4	S	<=1/4			R	>16	R	>16	S	<=0.25/4							POS	+	S	<=0.25	R	>16	S	<=16	S	<=32	S
12738	Community	Escherichia coli	R	>16	S	8/4	S	<=4	S	4			S	4			S	0.25			R	>4	S	<=1/4			R	>16	R	>16	S	<=0.25/4							POS	+	S	<=0.25	I	4	S	<=16	S	<=32	S
12773	Community	Escherichia coli	R	>16	S	<=4/2	S	<=4	S	4			S	2			R	>2			R	>4	S	<=1/4			R	>16	R	>16	S	<=0.25/4							POS	+	S	<=0.25	S	2	S	<=16	S	<=32	S
12774	Community	Escherichia coli	R	>16	S	8/4	S	<=4	S	<=2			S	<=0.5			S	<=0.125			S	<=0.5	S	<=1/4			S	<=4	S	<=2	S	<=0.25/4							NEG	-	S	<=0.25	S	<=1	S	<=16	S	<=32	S
12823	Community	Escherichia coli	R	>16	I	8/16	I	8	R	>8			R	>16			R	>2			R	>4	S	<=1/4			R	>16	R	>16	S	<=0.25/4							POS	+	S	0.5	R	>16	S	<=16	S	<=32	S
12828	Community	Escherichia coli	R	>16	S	<=4/2	S	<=4	S	<=2			S	<=0.5			R	>2			S	<=0.5	S	<=1/4			S	<=4	S	<=2	S	<=0.25/4							NEG	-	S	<=0.25	S	<=1	S	<=16	S	<=32	S
12849	LTCH	Escherichia coli	R	>16	S	8/4	S	<=4	R	>8			R	16			R	>2			R	>4	S	<=1/4			R	>16	R	>16	S	<=0.25/4							POS	+	S	<=0.25	R	16	S	<=16	S	<=32	S
12851	Community	Escherichia coli	R	>16	S	<=4/2	S	<=4	S	<=2			S	<=0.5			S	<=0.125			R	>4	S	<=1/4			R	>16	R	>16	S	<=0.25/4							NEG	-	S	<=0.25	S	<=1	S	<=16	S	<=32	S
12853	Community	Escherichia coli	R	>16	S	8/4	S	<=4	S	<=2			S	<=0.5			R	>2			R	>4	S	<=1/4			R	>16	R	>16	S	<=0.25/4							NEG	-	S	<=0.25	I	4	S	<=16	S	<=32	S
12870	Community	Escherichia coli	R	>16	S	8/4	S	<=4	S	<=2			S	<=0.5			R	>2			R	>4	S	<=1/4			R	>16	R	>16	S	<=0.25/4							NEG	-	S	<=0.25	R	16	R	>128	S	<=32	S
12876	Community	Escherichia coli	R	>16	S	8/4	S	<=4	R	>8			I	8			R	>2			R	>4	S	<=1/4			R	>16	R	>16	S	0.5/4							POS	+	S	<=0.25	I	4	S	<=16	S	<=32	S
12912	Community	Escherichia coli	R	>16	S	8/4	S	<=4	R	>8			I	8			R	>2			R	>4	S	<=1/4			R	>16	R	>16	S	<=0.25/4							POS	+	S	<=0.25	R	16	S	<=16	S	<=32	S
12921	Community	Escherichia coli	S	<=4	S	<=4/2	S	<=4	S	<=2			S	<=0.5			R	>2			S	<=0.5	S	<=1/4			S	<=4	S	<=2	S	<=0.25/4							NEG	-	S	<=0.25	S	<=1	S	<=16	S	<=32	S
12928	Community	Escherichia coli	R	>16	S	8/4	S	<=4	S	<=2			S	<=0.5			R	>2			S	<=0.5	S	<=1/4			S	<=4	S	4	S	<=0.25/4							NEG	-	S	<=0.25	S	<=1	S	<=16	S	<=32	S
12941	Community	Escherichia coli	R	>16	S	8/4	S	<=4	S	<=2			S	<=0.5			I	0.5			S	<=0.5	S	<=1/4			S	<=4	S	8	S	<=0.25/4							NEG	-	S	<=0.25	S	<=1	S	<=16	S	<=32	S
12957	Community	Escherichia coli	R	>16	S	8/4	S	<=4	R	>8			R	>16			R	>2			R	>4	S	2/4			R	>16	R	>16	S	<=0.25/4							POS	+	S	<=0.25	R	>16	S	<=16	S	<=32	S
12959	Community	Escherichia coli	S	<=4	S	<=4/2	S	<=4	S	<=2			S	<=0.5			S	<=0.125			S	<=0.5	S	<=1/4			S	<=4	S	<=2	S	<=0.25/4							NEG	-	S	<=0.25	S	<=1	S	<=16	S	<=32	S
12983	Community	Escherichia coli	R	>16	S	<=4/2	S	<=4	R	>8			S	4			S	<=0.125			R	>4	S	<=1/4			R	>16	R	>16	S	<=0.25/4							POS	+	S	<=0.25	I	4	S	<=16	S	<=32	S
12984	Community	Escherichia coli	R	>16	I	8/16	S	<=4	S	<=2			S	<=0.5			S	0.25			S	<=0.5	S	<=1/4			I	8	S	8	S	0.5/4							NEG	-	S	<=0.25	S	<=1	S	<=16	S	<=32	S
12989	Community	Escherichia coli	S	<=4	S	<=4/2	S	<=4	S	<=2			S	<=0.5			S	<=0.125			S	<=0.5	S	<=1/4			S	<=4	S	<=2	S	<=0.25/4							NEG	-	S	<=0.25	S	<=1	S	<=16	S	<=32	S
12990	Community	Escherichia coli	R	>16	S	8/4	S	<=4	I	8			S	4			S	0.25			R	>4	S	<=1/4			R	>16	R	>16	S	<=0.25/4							POS	+	S	<=0.25	I	4	S	<=16	S	<=32	S
12993	Community	Escherichia coli	R	>16	I	8/16	S	<=4	S	<=2			S	<=0.5			S	0.25			S	<=0.5	S	<=1/4			S	<=4	S	4	S	<=0.25/4							NEG	-	S	<=0.25	S	<=1	S	<=16	S	<=32	S
13031	Community	Escherichia coli	R	>16	S	8/4	S	<=4	S	<=2			S	<=0.5			S	0.25			S	<=0.5	S	<=1/4			S	<=4	S	4	S	<=0.25/4							NEG	-	S	<=0.25	S	<=1	S	<=16	S	<=32	S
13036	Community	Escherichia coli	R	>16	I	8/16	R	16	R	>8			I	8			R	>2			R	>4	S	<=1/4			R	>16	R	>16	S	<=0.25/4							POS	+	S	<=0.25	R	16	S	<=16	S	<=32	S
13037	Community	Escherichia coli	R	>16	S	8/4	S	<=4	R	>8			I	8			R	>2			R	>4	S	<=1/4			R	>16	R	>16	S	<=0.25/4							POS	+	S	<=0.25	I	8	S	<=16	S	<=32	S
13073	Community	Escherichia coli	S	<=4	S	<=4/2	S	<=4	S	<=2			S	<=0.5			S	<=0.125			S	<=0.5	S	<=1/4			S	<=4	S	<=2	S	<=0.25/4							NEG	-	S	<=0.25	S	<=1	S	<=16	S	<=32	S
13079	LTCH	Escherichia coli	R	>16	I	8/16	S	<=4	R	>8			I	8			R	>2			R	>4	S	<=1/4			R	>16	R	>16	S	<=0.25/4							POS	+	S	<=0.25	I	8	S	<=16	S	<=32	S
13090	Community	Escherichia coli	R	>16	S	8/4	I	8	S	<=2			S	1			R	>2			R	>4	S	<=1/4			R	>16	R	>16	S	<=0.25/4							POS	+	S	<=0.25	S	2	S	<=16	S	<=32	S
13111	Community	Escherichia coli	R	>16	S	<=4/2	S	<=4	R	>8			R	>16			R	1			R	>4	S	<=1/4			R	>16	R	>16	S	0.5/4							POS	+	S	<=0.25	R	>16	S	<=16	S	<=32	R
13141	Community	Escherichia coli	S	<=4	S	<=4/2	S	<=4	S	<=2			S	<=0.5			R	>2			S	<=0.5	S	<=1/4			S	<=4	S	<=2	S	<=0.25/4							NEG	-	S	<=0.25	S	<=1	S	<=16	S	<=32	S
13156	Community	Escherichia coli	S	<=4	S	<=4/2	S	<=4	S	<=2			S	<=0.5			S	<=0.125			S	<=0.5	S	<=1/4			S	<=4	S	<=2	S	<=0.25/4							NEG	-	S	<=0.25	S	<=1	S	<=16	S	<=32	S
13169	Community	Escherichia coli	S	<=4	S	<=4/2	S	<=4	S	<=2			S	<=0.5			I	0.5			S	<=0.5	S	<=1/4			S	<=4	S	<=2	S	<=0.25/4							NEG	-	S	<=0.25	S	<=1	S	<=16	S	<=32	S
13179	Community	Escherichia coli	S	<=4	S	<=4/2	S	<=4	S	<=2			S	<=0.5			S	<=0.125			S	<=0.5	S	<=1/4			S	<=4	S	<=2	S	<=0.25/4							NEG	-	S	<=0.25	S	<=1	S	<=16	S	<=32	S
13210	Community	Escherichia coli	R	>16	S	8/4	S	<=4	R	>8			I	8			R	>2			R	>4	S	<=1/4			R	>16	R	>16	S	1/4							POS	+	S	<=0.25	R	>16	S	<=16	S	<=32	S
13219	Community	Escherichia coli	R	>16	S	8/4	S	<=4	I	8			S	4			R	>2			R	>4	S	<=1/4			R	>16	R	>16	S	<=0.25/4							POS	+	S	0.5	I	8	S	<=16	S	<=32	I
13236	Community	Escherichia coli	R	>16	I	8/16	S	<=4	S	<=2			S	<=0.5			S	0.25			S	<=0.5	S	<=1/4			S	<=4	S	8	S	<=0.25/4							NEG	-	S	<=0.25	S	<=1	S	<=16	S	<=32	S
13238	Community	Escherichia coli	R	>16	S	8/4	I	8	S	<=2			S	<=0.5			R	>2			S	<=0.5	S	<=1/4			S	<=4	S	<=2	S	<=0.25/4							NEG	-	S	<=0.25	S	<=1	S	<=16	S	<=32	S
13243	Community	Escherichia coli	R	>16	S	<=4/2	S	<=4	S	4			S	2			R	>2			R	>4	S	2/4			R	>16	R	>16	S	<=0.25/4							POS	+	S	<=0.25	I	8	S	<=16	S	<=32	S
13275	Community	Escherichia coli	R	>16	I	8/16	S	<=4	S	<=2			S	2			I	0.5			S	<=0.5	S	<=1/4			R	16	R	>16	S	<=0.25/4							NEG	-	S	<=0.25	S	<=1	S	<=16	S	<=32	R
13278	Community	Escherichia coli	R	>16	S	8/4	I	8	S	4			S	2			I	0.5			R	>4	S	<=1/4			R	>16	R	>16	S	<=0.25/4							POS	+	S	<=0.25	S	2	S	<=16	S	<=32	S
13306	Community	Escherichia coli	R	>16	I	8/16	I	8	R	>8			R	>16			R	>2			R	>4	S	<=1/4			R	>16	R	>16	S	<=0.25/4							POS	+	S	<=0.25	R	>16	S	<=16	S	<=32	S
13307	Community	Escherichia coli	R	>16	S	8/4	S	<=4	S	4			S	2			I	0.5			R	>4	S	<=1/4			R	>16	R	>16	S	<=0.25/4							POS	+	S	<=0.25	I	4	S	<=16	S	<=32	S
13321	Community	Escherichia coli	S	<=4	S	8/4	S	<=4	S	<=2			S	<=0.5			S	<=0.125			S	<=0.5	S	<=1/4			S	<=4	S	<=2	S	<=0.25/4							NEG	-	S	<=0.25	S	<=1	S	<=16	S	<=32	S
13365	Community	Escherichia coli	R	>16	R	>16/8	S	<=4	S	<=2			R	16			R	1			S	1	S	<=1/4			R	>16	R	>16	S	1/4							NEG	-	S	<=0.25	S	<=1	S	<=16	S	<=32	R
13380	Community	Escherichia coli	S	<=4	S	8/4	S	<=4	S	<=2			S	<=0.5			S	<=0.125			S	<=0.5	S	<=1/4			S	<=4	S	<=2	S	<=0.25/4							NEG	-	S	<=0.25	S	<=1	S	<=16	S	<=32	S
13456	LTCH	Escherichia coli	R	>16	I	8/16	I	8	R	>8			R	16			R	>2			R	>4	S	<=1/4			R	>16	R	>16	S	<=0.25/4							POS	+	S	<=0.25	R	16	S	<=16	S	<=32	S
13481	Community	Escherichia coli	R	>16	S	8/4	S	<=4	S	<=2			S	<=0.5			S	<=0.125			S	<=0.5	S	<=1/4			I	8	R	8	S	0.5/4							NEG	-	S	<=0.25	S	<=1	S	<=16	S	<=32	S
13485	Community	Escherichia coli	R	>16	S	8/4	S	<=4	S	<=2			S	<=0.5			R	>2			S	<=0.5	S	<=1/4			S	<=4	S	<=2	S	<=0.25/4							NEG	-	S	<=0.25	S	<=1	S	<=16	S	<=32	S
13506	Community	Escherichia coli	S	<=4	S	<=4/2	S	<=4	S	<=2			S	<=0.5			S	0.25			S	<=0.5	S	<=1/4			S	<=4	S	<=2	S	<=0.25/4							NEG	-	S	<=0.25	S	<=1	S	<=16	S	<=32	S
13521	Community	Escherichia coli	R	>16	S	8/4	S	<=4	R	>8			R	16			I	0.5			R	>4	S	<=1/4			R	>16	R	>16	S	<=0.25/4							POS	+	S	<=0.25	R	>16	S	<=16	S	<=32	S
13529	LTCH	Escherichia coli	R	>16	S	8/4	S	<=4	R	>8			R	>16			R	>2			R	>4	R	8/4			R	>16	R	>16	S	<=0.25/4							POS	+	S	<=0.25	R	>16	S	<=16	S	<=32	S
13547	LTCH	Escherichia coli	R	>16	S	<=4/2	S	<=4	R	>8			I	8			R	>2			R	>4	S	<=1/4			R	>16	R	>16	S	<=0.25/4							POS	+	S	<=0.25	I	8	S	<=16	S	<=32	S
13579	Community	Escherichia coli	S	<=4	S	<=4/2	S	<=4	S	<=2			S	<=0.5			R	>2			S	<=0.5	S	<=1/4			S	<=4	S	<=2	S	<=0.25/4							NEG	-	S	<=0.25	S	<=1	S	<=16	S	<=32	S
13643	Community	Escherichia coli	S	<=4	S	8/4	S	<=4	S	<=2			S	<=0.5			S	<=0.125			S	<=0.5	S	<=1/4			I	8	S	4	S	0.5/4							NEG	-	S	<=0.25	S	<=1	S	<=16	S	<=32	S
13647	Community	Escherichia coli	S	<=4	S	8/4	S	<=4	S	<=2			S	<=0.5			S	<=0.125			S	<=0.5	S	<=1/4			S	<=4	S	<=2	S	<=0.25/4							NEG	-	S	<=0.25	S	<=1	S	<=16	S	<=32	S
13652	Community	Escherichia coli	S	<=4	S	<=4/2	S	<=4	S	<=2			S	<=0.5			R	1			S	<=0.5	S	<=1/4			S	<=4	S	<=2	S	<=0.25/4							NEG	-	S	<=0.25	S	<=1	S	<=16	S	<=32	S
13657	Community	Escherichia coli	R	>16	S	8/4	S	<=4	S	<=2			S	<=0.5			R	>2			S	<=0.5	S	<=1/4			S	<=4	S	<=2	S	<=0.25/4							NEG	-	S	<=0.25	S	<=1	S	<=16	S	<=32	S
13704	Community	Escherichia coli	S	<=4	S	<=4/2	S	<=4	S	<=2			S	<=0.5			R	>2			S	<=0.5	S	<=1/4			S	<=4	S	<=2	S	<=0.25/4							NEG	-	S	<=0.25	S	<=1	S	<=16	S	<=32	S
13718	Community	Escherichia coli	S	<=4	S	<=4/2	S	<=4	S	<=2			S	<=0.5			R	>2			S	<=0.5	S	<=1/4			S	<=4	S	<=2	S	<=0.25/4							NEG	-	S	<=0.25	S	<=1	S	<=16	S	<=32	S
13719	LTCH	Escherichia coli	R	>16	S	8/4	S	<=4	R	>8			R	>16			R	>2			R	>4	S	<=1/4			R	>16	R	>16	S	<=0.25/4							POS	+	S	<=0.25	R	>16	S	<=16	S	<=32	S
13743	Community	Escherichia coli	S	<=4	S	<=4/2	S	<=4	S	<=2			S	<=0.5			I	0.5			S	<=0.5	S	<=1/4			S	<=4	S	<=2	S	<=0.25/4							NEG	-	S	<=0.25	S	<=1	S	<=16	S	<=32	S
13754	LTCH	Escherichia coli	R	>16	I	8/16	I	8	R	>8			R	16			R	>2			R	>4	S	<=1/4			R	>16	R	>16	S	<=0.25/4							POS	+	S	<=0.25	R	16	S	<=16	S	<=32	S
13764	Community	Escherichia coli	R	>16	S	<=4/2	S	<=4	I	8			S	4			R	>2			R	>4	S	<=1/4			R	>16	R	>16	S	<=0.25/4							POS	+	S	<=0.25	S	2	S	<=16	S	<=32	S
13767	Community	Escherichia coli	R	>16	S	8/4	S	<=4	I	8			S	4			I	0.5			R	>4	S	<=1/4			R	>16	R	>16	S	<=0.25/4							POS	+	S	<=0.25	R	16	S	<=16	S	<=32	S
13779	Community	Escherichia coli	R	>16	S	<=4/2	S	<=4	I	8			S	4			R	>2			R	>4	S	<=1/4			R	>16	R	>16	S	<=0.25/4							POS	+	S	<=0.25	I	4	S	<=16	S	<=32	S
13797	Community	Escherichia coli	R	>16	S	8/4	S	<=4	S	<=2			S	<=0.5			R	>2			S	<=0.5	S	<=1/4			S	<=4	S	<=2	S	<=0.25/4							NEG	-	S	<=0.25	S	<=1	S	<=16	S	<=32	S
13810	LTCH	Escherichia coli	R	>16	I	8/16	I	8	R	>8			R	>16			R	>2			R	>4	S	<=1/4			R	>16	R	>16	S	<=0.25/4							POS	+	S	<=0.25	R	>16	S	<=16	S	<=32	S
13835	Community	Escherichia coli	R	>16	I	8/16	S	<=4	S	<=2			S	2			R	1			S	<=0.5	S	<=1/4			R	16	R	>16	S	<=0.25/4							NEG	-	S	<=0.25	S	<=1	S	<=16	S	<=32	R
13841	LTCH	Escherichia coli	I	16	S	8/4	S	<=4	S	<=2			S	<=0.5			S	<=0.125			S	<=0.5	S	<=1/4			R	8	S	4	S	<=0.25/4							NEG	-	S	<=0.25	S	<=1	S	<=16	S	<=32	S
13863	Community	Escherichia coli	R	>16	S	8/4	S	<=4	S	<=2			S	<=0.5			R	>2			S	<=0.5	S	<=1/4			S	<=4	S	<=2	S	<=0.25/4							NEG	-	S	<=0.25	S	<=1	S	<=16	S	<=32	S
13864	Community	Escherichia coli	R	>16	S	<=4/2	S	<=4	R	>8			I	8			R	>2			R	>4	S	<=1/4			R	>16	R	>16	S	<=0.25/4							POS	+	S	<=0.25	I	8	S	<=16	S	<=32	S
13865	Community	Escherichia coli	R	>16	S	8/4	S	<=4	S	<=2			S	<=0.5			R	>2			S	<=0.5	S	<=1/4			S	<=4	S	<=2	S	<=0.25/4							NEG	-	S	<=0.25	S	<=1	S	<=16	S	<=32	S
13873	Community	Escherichia coli	R	>16	S	8/4	S	<=4	S	<=2			S	<=0.5			R	>2			S	<=0.5	S	<=1/4			I	8	S	<=2	S	<=0.25/4							NEG	-	S	<=0.25	S	<=1	S	<=16	S	<=32	S
13890	Community	Escherichia coli	S	<=4	S	<=4/2	S	<=4	S	<=2			S	<=0.5			S	<=0.125			S	<=0.5	S	<=1/4			S	<=4	S	<=2	S	<=0.25/4							NEG	-	S	<=0.25	S	<=1	S	<=16	S	<=32	S
13903	LTCH	Escherichia coli	R	>16	I	8/16	I	8	R	>8			R	>16			R	>2			R	>4	S	<=1/4			R	>16	R	>16	S	<=0.25/4							POS	+	S	<=0.25	R	>16	S	<=16	S	<=32	S
13907	Community	Escherichia coli	S	<=4	S	8/4	S	<=4	S	<=2			S	<=0.5			S	<=0.125			S	<=0.5	S	<=1/4			I	8	S	<=2	S	<=0.25/4							NEG	-	S	<=0.25	S	<=1	S	<=16	S	<=32	S
13908	Community	Escherichia coli	S	<=4	S	8/4	S	<=4	S	<=2			S	<=0.5			R	>2			S	<=0.5	S	<=1/4			I	8	S	8	S	<=0.25/4							NEG	-	S	<=0.25	S	<=1	S	<=16	S	<=32	I
13912	Community	Escherichia coli	R	>16	S	8/4	S	<=4	S	<=2			S	<=0.5			I	0.5			S	<=0.5	S	<=1/4			S	<=4	S	<=2	S	<=0.25/4							NEG	-	S	<=0.25	S	<=1	S	<=16	S	<=32	S
13962	Community	Escherichia coli	S	<=4	S	<=4/2	S	<=4	S	<=2			S	<=0.5			S	<=0.125			S	<=0.5	S	<=1/4			S	<=4	S	<=2	S	<=0.25/4							NEG	-	S	<=0.25	S	<=1	S	<=16	S	<=32	S
13979	Community	Escherichia coli	R	>16	S	8/4	S	<=4	S	<=2			S	<=0.5			R	>2			S	<=0.5	S	<=1/4			S	<=4	S	<=2	S	<=0.25/4							NEG	-	S	<=0.25	S	<=1	S	<=16	S	<=32	S
13980	Community	Escherichia coli	R	>16	I	8/16	S	<=4	S	<=2			S	<=0.5			I	0.5			S	<=0.5	S	<=1/4			S	<=4	S	4	S	<=0.25/4							NEG	-	S	<=0.25	S	<=1	S	<=16	S	<=32	S
13994	Community	Escherichia coli	R	>16	I	8/16	R	16	S	<=2			S	<=0.5			R	>2			S	<=0.5	S	<=1/4			I	8	S	4	S	0.5/4							NEG	-	S	<=0.25	S	<=1	S	<=16	S	<=32	S
13998	Community	Escherichia coli	R	>16	I	8/16	S	<=4	S	<=2			S	2			I	0.5			S	<=0.5	S	<=1/4			R	16	R	>16	S	<=0.25/4							NEG	-	S	<=0.25	S	<=1	S	<=16	S	<=32	R
14002	Community	Escherichia coli	S	<=4	S	<=4/2	S	<=4	S	<=2			S	<=0.5			R	>2			S	<=0.5	S	<=1/4			S	<=4	S	<=2	S	<=0.25/4							NEG	-	S	<=0.25	S	<=1	S	<=16	S	<=32	S
14009	Community	Escherichia coli	R	>16	S	<=4/2	S	<=4	I	8			S	4			R	>2			R	>4	S	<=1/4			R	>16	R	>16	S	<=0.25/4							POS	+	S	<=0.25	I	4	S	<=16	S	<=32	S
14018	Community	Escherichia coli	S	<=4	S	<=4/2	S	<=4	S	<=2			S	<=0.5			S	<=0.125			S	<=0.5	S	<=1/4			S	<=4	S	<=2	S	<=0.25/4							NEG	-	S	<=0.25	S	<=1	S	<=16	S	<=32	S
14025	Community	Escherichia coli	R	>16	S	8/4	S	<=4	S	<=2			S	<=0.5			R	>2			S	<=0.5	S	<=1/4			S	<=4	S	<=2	S	<=0.25/4							NEG	-	S	<=0.25	S	<=1	S	<=16	S	<=32	S
14050	Community	Escherichia coli	R	>16	S	8/4	I	8	I	8			S	2			R	>2			R	>4	S	<=1/4			R	>16	R	>16	S	<=0.25/4							POS	+	S	<=0.25	I	4	S	<=16	S	<=32	S
14068	Community	Escherichia coli	R	>16	S	8/4	S	<=4	R	>8			R	>16			I	0.5			R	>4	S	<=1/4			R	>16	R	>16	S	<=0.25/4							POS	+	S	<=0.25	R	>16	S	<=16	S	<=32	S
14094	Community	Escherichia coli	S	<=4	S	8/4	S	<=4	S	<=2			S	<=0.5			S	<=0.125			S	<=0.5	S	<=1/4			I	8	S	<=2	S	<=0.25/4							NEG	-	S	<=0.25	S	<=1	S	<=16	S	<=32	S
14099	Community	Escherichia coli	S	<=4	S	<=4/2	S	<=4	S	<=2			S	<=0.5			S	<=0.125			S	<=0.5	S	<=1/4			S	<=4	S	<=2	S	<=0.25/4							NEG	-	S	<=0.25	S	<=1	S	<=16	S	<=32	S
14104	Community	Escherichia coli	S	<=4	S	<=4/2	S	<=4	S	<=2			S	<=0.5			S	<=0.125			S	<=0.5	S	<=1/4			S	<=4	S	<=2	S	<=0.25/4							NEG	-	S	<=0.25	S	<=1	S	<=16	S	<=32	S
14106	Community	Escherichia coli	R	>16	S	<=4/2	S	<=4	S	4			S	2			I	0.5			R	>4	S	<=1/4			R	>16	R	>16	S	<=0.25/4							POS	+	S	<=0.25	S	2	S	<=16	S	<=32	S
14122	Community	Escherichia coli	S	<=4	S	<=4/2	S	<=4	S	<=2			S	<=0.5			R	>2			S	<=0.5	S	<=1/4			S	<=4	S	<=2	S	<=0.25/4							NEG	-	S	<=0.25	S	<=1	S	<=16	S	<=32	S
14145	Community	Escherichia coli	R	>16	R	>16/8	S	<=4	S	<=2			R	16			R	>2			S	<=0.5	S	<=1/4			R	>16	R	>16	S	0.5/4							NEG	-	S	<=0.25	S	2	S	<=16	S	<=32	R
14146	Community	Escherichia coli	S	<=4	S	<=4/2	S	<=4	S	<=2			S	<=0.5			S	<=0.125			S	<=0.5	S	<=1/4			S	<=4	S	<=2	S	<=0.25/4							NEG	-	S	<=0.25	S	<=1	S	<=16	S	<=32	S
14159	Community	Escherichia coli	S	<=4	S	<=4/2	S	<=4	S	<=2			S	<=0.5			S	<=0.125			S	<=0.5	S	<=1/4			S	<=4	S	<=2	S	<=0.25/4							NEG	-	S	<=0.25	S	<=1	S	<=16	S	<=32	S
14179	Community	Escherichia coli	R	>16	S	8/4	S	<=4	S	<=2			S	1			R	>2			R	>4	S	<=1/4			R	>16	R	>16	S	<=0.25/4							POS	+	S	<=0.25	I	4	S	<=16	S	<=32	S
14220	Community	Escherichia coli	R	>16	I	8/16	S	<=4	S	4			S	1			I	0.5			R	>4	S	<=1/4			R	>16	R	>16	S	<=0.25/4							POS	+	S	<=0.25	I	4	S	<=16	S	<=32	S
14234	Community	Escherichia coli	R	>16	R	>16/8	S	<=4	S	<=2			S	2			S	0.25			S	<=0.5	S	<=1/4			R	16	R	>16	S	<=0.25/4							NEG	-	S	<=0.25	S	<=1	S	<=16	S	<=32	R
14236	Community	Escherichia coli	R	>16	I	8/16	S	<=4	R	>8			R	16			R	>2			R	>4	S	<=1/4			R	>16	R	>16	S	<=0.25/4							POS	+	S	<=0.25	I	8	S	<=16	S	<=32	S
14253	Community	Escherichia coli	R	>16	I	8/16	S	<=4	R	>8			R	>16			S	<=0.125			R	>4	S	<=1/4			R	>16	R	>16	S	<=0.25/4							POS	+	S	<=0.25	R	>16	S	<=16	S	<=32	S
14254	Community	Escherichia coli	S	<=4	S	<=4/2	S	<=4	S	<=2			S	<=0.5			S	<=0.125			S	<=0.5	S	<=1/4			S	<=4	S	<=2	S	<=0.25/4							NEG	-	S	<=0.25	S	<=1	S	<=16	S	<=32	S
14272	Community	Escherichia coli	R	>16	I	8/16	S	<=4	R	>8			R	>16			R	>2			R	>4	S	<=1/4			R	>16	R	>16	R	>8/4							POS	+	S	<=0.25	R	>16	S	<=16	S	<=32	S
14285	Community	Escherichia coli	R	>16	S	8/4	S	<=4	S	<=2			S	<=0.5			S	<=0.125			R	>4	S	<=1/4			R	>16	R	>16	S	<=0.25/4							NEG	-	S	<=0.25	I	8	S	<=16	S	<=32	S
14307	Community	Escherichia coli	R	>16	I	8/16	I	8	R	>8			R	16			R	>2			R	>4	S	<=1/4			R	>16	R	>16	S	<=0.25/4							POS	+	S	<=0.25	R	16	S	<=16	S	<=32	I
14317	Community	Escherichia coli	R	>16	I	8/16	S	<=4	S	<=2			S	4			S	<=0.125			S	<=0.5	S	<=1/4			R	>16	R	16	S	<=0.25/4							POS	+	S	<=0.25	S	<=1	S	<=16	S	<=32	I
14322	Community	Escherichia coli	R	>16	I	8/16	S	<=4	R	>8			R	16			R	>2			R	>4	S	<=1/4			R	>16	R	>16	S	<=0.25/4							POS	+	S	0.5	I	8	S	<=16	S	<=32	S
14343	Community	Escherichia coli	R	>16	S	8/4	S	<=4	S	4			S	4			I	0.5			R	>4	S	<=1/4			R	>16	R	>16	S	<=0.25/4							POS	+	S	<=0.25	I	4	S	<=16	S	<=32	S
14345	Community	Escherichia coli	S	<=4	S	<=4/2	S	<=4	S	<=2			S	<=0.5			I	0.5			S	<=0.5	S	<=1/4			S	<=4	S	<=2	S	<=0.25/4							NEG	-	S	<=0.25	S	<=1	S	<=16	S	<=32	S
14347	Community	Escherichia coli	R	>16	S	8/4	S	<=4	R	>8			R	>16			S	<=0.125			R	>4	S	<=1/4			R	>16	R	>16	S	<=0.25/4							POS	+	S	<=0.25	R	>16	S	<=16	S	<=32	S
14348	Community	Escherichia coli	R	>16	S	8/4	S	<=4	S	<=2			S	1			S	0.25			R	>4	S	<=1/4			R	>16	R	>16	S	<=0.25/4							POS	+	S	<=0.25	I	4	S	<=16	S	<=32	S
14360	Community	Escherichia coli	R	>16	S	8/4	S	<=4	S	4			S	4			I	0.5			R	>4	S	<=1/4			R	>16	R	>16	S	<=0.25/4							POS	+	S	<=0.25	I	4	S	<=16	S	<=32	S
14364	LTCH	Escherichia coli	R	>16	R	>16/8	R	16	R	>8			R	>16			R	>2			R	>4	S	<=1/4			R	>16	R	>16	S	<=0.25/4							POS	+	S	<=0.25	R	>16	S	<=16	S	<=32	S
14383	Community	Escherichia coli	R	>16	I	8/16	S	<=4	S	<=2			S	2			R	>2			S	1	S	<=1/4			R	>16	R	>16	S	<=0.25/4							NEG	-	S	<=0.25	S	<=1	S	<=16	S	<=32	R
14422	Community	Escherichia coli	R	>16	S	8/4	S	<=4	S	<=2			S	1			S	0.25			R	>4	S	<=1/4			R	>16	R	>16	S	<=0.25/4							POS	+	S	<=0.25	I	4	S	<=16	S	<=32	S
14451	Community	Escherichia coli	S	<=4	S	8/4	S	<=4	S	<=2			S	<=0.5			R	>2			S	<=0.5	S	<=1/4			S	<=4	S	<=2	S	<=0.25/4							NEG	-	S	<=0.25	S	<=1	S	<=16	S	<=32	S
14465	Community	Escherichia coli	R	>16	S	8/4	S	<=4	R	>8			R	16			R	1			R	>4	S	<=1/4			R	>16	R	>16	S	<=0.25/4							POS	+	S	<=0.25	R	>16	S	<=16	S	<=32	I
14470	Community	Escherichia coli	S	<=4	S	<=4/2	S	<=4	S	<=2			S	<=0.5			I	0.5			S	<=0.5	S	<=1/4			S	<=4	S	<=2	S	<=0.25/4							NEG	-	S	<=0.25	S	<=1	S	<=16	S	<=32	S
14472	Community	Escherichia coli	S	<=4	S	8/4	S	<=4	S	<=2			S	<=0.5			S	<=0.125			S	<=0.5	S	<=1/4			R	16	S	4	S	<=0.25/4							NEG	-	S	<=0.25	S	<=1	S	<=16	S	<=32	S
14511	Community	Escherichia coli	S	<=4	S	<=4/2	S	<=4	S	<=2			S	<=0.5			S	<=0.125			S	<=0.5	S	<=1/4			S	<=4	S	<=2	S	<=0.25/4							NEG	-	S	<=0.25	S	<=1	S	<=16	S	<=32	S
14536	Community	Escherichia coli	R	>16	R	>16/8	S	<=4	S	<=2			I	8			R	>2			R	>4	S	<=1/4			R	16	R	>16	S	<=0.25/4							NEG	-	S	<=0.25	S	<=1	S	<=16	S	<=32	R
14566	Community	Escherichia coli	R	>16	S	<=4/2	S	<=4	S	4			S	2			R	>2			R	>4	S	<=1/4			R	>16	R	>16	S	<=0.25/4							POS	+	S	<=0.25	S	2	S	<=16	S	<=32	S
14568	Community	Escherichia coli	R	>16	S	8/4	S	<=4	S	<=2			S	1			R	>2			R	>4	S	<=1/4			R	>16	R	>16	S	<=0.25/4							POS	+	S	<=0.25	I	4	S	<=16	S	<=32	S
14579	Community	Escherichia coli	R	>16	S	<=4/2	S	<=4	S	<=2			S	1			S	<=0.125			R	>4	R	8/4			R	>16	R	>16	S	<=0.25/4							POS	+	S	<=0.25	S	<=1	S	<=16	S	<=32	S
14590	Community	Escherichia coli	S	<=4	S	<=4/2	S	<=4	S	<=2			S	<=0.5			S	<=0.125			S	<=0.5	S	<=1/4			S	<=4	S	<=2	S	<=0.25/4							NEG	-	S	<=0.25	S	<=1	S	<=16	S	<=32	S
14595	Community	Escherichia coli	R	>16	I	8/16	S	<=4	R	>8			I	8			R	>2			R	>4	S	<=1/4			R	>16	R	>16	S	<=0.25/4							POS	+	S	<=0.25	I	8	S	<=16	S	<=32	S
14625	Community	Escherichia coli	R	>16	S	8/4	S	<=4	R	>8			R	16			R	>2			R	>4	S	<=1/4			R	>16	R	>16	S	<=0.25/4							POS	+	S	<=0.25	R	>16	S	<=16	S	<=32	S
14635	Community	Escherichia coli	R	>16	R	>16/8	S	<=4	S	<=2			R	>16			R	>2			S	<=0.5	S	<=1/4			R	>16	R	>16	S	<=0.25/4							NEG	-	S	<=0.25	S	<=1	S	<=16	S	<=32	R
14642	Community	Escherichia coli	R	>16	R	>16/8	S	<=4	R	>8			R	>16			R	>2			R	>4	R	8/4			R	>16	R	>16	S	<=0.25/4							NEG	-	S	<=0.25	I	4	S	<=16	S	<=32	R
14647	Community	Escherichia coli	S	<=4	S	<=4/2	S	<=4	S	<=2			S	<=0.5			R	>2			S	<=0.5	R	>8/4			S	<=4	S	<=2	R	>8/4							NEG	-	S	<=0.25	S	<=1	S	<=16	S	<=32	S
14658	Community	Escherichia coli	R	>16	S	8/4	S	<=4	R	>8			R	>16			I	0.5			R	>4	I	4/4			R	>16	R	>16	S	0.5/4							POS	+	S	<=0.25	R	>16	S	<=16	S	<=32	S
14684	Community	Escherichia coli	R	>16	S	8/4	S	<=4	S	<=2			S	<=0.5			I	0.5			S	<=0.5	S	<=1/4			S	<=4	S	4	S	<=0.25/4							NEG	-	S	<=0.25	S	<=1	S	<=16	S	<=32	S
14695	Community	Escherichia coli	R	>16	I	8/16	S	<=4	I	8			S	4			S	<=0.125			R	>4	S	<=1/4			R	>16	R	>16	S	<=0.25/4							POS	+	S	<=0.25	R	>16	S	<=16	S	<=32	S
14722	Community	Escherichia coli	S	<=4	S	<=4/2	S	<=4	S	<=2			S	<=0.5			S	<=0.125			S	<=0.5	S	<=1/4			S	<=4	S	<=2	S	<=0.25/4							NEG	-	S	<=0.25	S	<=1	S	<=16	S	<=32	S
14797	Community	Escherichia coli	S	<=4	S	8/4	I	8	S	<=2			S	<=0.5			R	>2			S	<=0.5	S	<=1/4			S	<=4	S	<=2	S	<=0.25/4							NEG	-	S	<=0.25	S	<=1	S	<=16	S	<=32	S
14836	Community	Escherichia coli	R	>16	S	8/4	S	<=4	R	>8			R	16			S	0.25			R	>4	S	<=1/4			R	>16	R	>16	S	<=0.25/4							POS	+	S	<=0.25	R	16	S	<=16	S	<=32	S
14851	Community	Escherichia coli	R	>16	S	8/4	S	<=4	R	>8			I	8			R	>2			R	>4	S	<=1/4			R	>16	R	>16	S	<=0.25/4							POS	+	S	<=0.25	R	16	S	<=16	S	<=32	S
14871	Community	Escherichia coli	S	<=4	S	8/4	S	<=4	S	<=2			S	<=0.5			S	<=0.125			S	<=0.5	S	<=1/4			S	<=4	S	<=2	S	<=0.25/4							NEG	-	S	<=0.25	S	<=1	S	<=16	S	<=32	S
14882	Community	Escherichia coli	S	<=4	S	<=4/2	S	<=4	S	<=2			S	<=0.5			I	0.5			S	<=0.5	S	<=1/4			S	<=4	S	<=2	S	<=0.25/4							NEG	-	S	<=0.25	S	<=1	S	<=16	S	<=32	S
14966	Community	Escherichia coli	I	16	S	8/4	S	<=4	S	<=2			S	<=0.5			I	0.5			S	<=0.5	S	<=1/4			I	8	S	4	S	<=0.25/4							NEG	-	S	<=0.25	S	<=1	S	<=16	S	<=32	S
15022	Community	Escherichia coli	R	>16	S	8/4	S	<=4	S	<=2			S	<=0.5			S	<=0.125			S	<=0.5	S	<=1/4			S	<=4	S	<=2	S	<=0.25/4							NEG	-	S	<=0.25	S	<=1	S	<=16	S	<=32	S
15063	Community	Escherichia coli	R	>16	S	8/4	S	<=4	R	>8			R	16			I	0.5			R	>4	S	<=1/4			R	>16	R	>16	S	<=0.25/4							POS	+	S	<=0.25	R	16	S	<=16	S	<=32	S
15065	Community	Escherichia coli	R	>16	I	8/16	I	8	R	>8			I	8			R	>2			R	>4	S	<=1/4			R	>16	R	>16	S	<=0.25/4							POS	+	S	<=0.25	R	>16	S	<=16	S	<=32	S
15121	Community	Escherichia coli	R	>16	S	8/4	S	<=4	R	>8			R	>16			R	>2			R	>4	S	<=1/4			R	>16	R	>16	S	0.5/4							POS	+	S	<=0.25	R	>16	S	<=16	S	<=32	S
15155	Community	Escherichia coli	R	>16	S	8/4	S	<=4	S	<=2			S	<=0.5			S	<=0.125			S	<=0.5	S	<=1/4			S	<=4	S	<=2	S	<=0.25/4							NEG	-	S	<=0.25	S	<=1	S	<=16	S	<=32	S
15156	Community	Escherichia coli	S	<=4	S	<=4/2	S	<=4	S	<=2			S	<=0.5			S	0.25			S	<=0.5	S	<=1/4			S	<=4	S	<=2	S	<=0.25/4							NEG	-	S	<=0.25	S	<=1	S	<=16	S	<=32	S
15189	Community	Escherichia coli	R	>16	S	8/4	S	<=4	R	>8			R	>16			R	>2			R	>4	S	<=1/4			R	>16	R	>16	S	<=0.25/4							POS	+	S	<=0.25	R	>16	S	<=16	R	128	S
15191	Community	Escherichia coli	S	<=4	S	<=4/2	S	<=4	S	<=2			S	<=0.5			R	>2			S	<=0.5	S	<=1/4			S	<=4	S	<=2	S	<=0.25/4							NEG	-	S	<=0.25	S	<=1	S	<=16	S	<=32	S
15204	Community	Escherichia coli	R	>16	S	<=4/2	S	<=4	I	8			I	8			R	>2			R	>4	S	<=1/4			R	>16	R	>16	S	<=0.25/4							POS	+	S	<=0.25	I	4	S	<=16	S	<=32	S
15206	Community	Escherichia coli	R	>16	R	>16/8	S	<=4	S	4			S	4			R	>2			S	1	S	<=1/4			R	>16	R	>16	S	<=0.25/4							NEG	-	S	<=0.25	S	<=1	S	<=16	S	<=32	R
15251	Community	Escherichia coli	R	>16	S	<=4/2	S	<=4	I	8			S	4			R	>2			R	>4	S	<=1/4			R	>16	R	>16	S	<=0.25/4							POS	+	S	<=0.25	I	4	S	<=16	S	<=32	S
15329	LTCH	Escherichia coli	R	>16	I	8/16	I	8	R	>8			R	>16			R	>2			R	>4	S	<=1/4			R	>16	R	>16	S	<=0.25/4							POS	+	S	<=0.25	R	>16	S	<=16	S	<=32	S
15353	Community	Escherichia coli	R	>16	I	8/16	I	8	R	>8			R	>16			R	>2			R	>4	S	<=1/4			R	>16	R	>16	S	<=0.25/4							POS	+	S	<=0.25	R	>16	S	<=16	S	<=32	S
15404	Community	Escherichia coli	R	>16	S	8/4	S	<=4	S	<=2			S	<=0.5			R	>2			S	<=0.5	S	<=1/4			S	<=4	S	<=2	S	<=0.25/4							NEG	-	S	<=0.25	S	<=1	S	<=16	S	<=32	S
15405	Community	Escherichia coli	R	>16	R	>16/8	S	<=4	I	8			R	>16			R	>2			R	>4	S	<=1/4			R	>16	R	>16	S	<=0.25/4							NEG	-	S	<=0.25	R	>16	S	<=16	S	<=32	R
15453	Community	Escherichia coli	S	<=4	S	8/4	S	<=4	S	<=2			S	<=0.5			S	<=0.125			S	<=0.5	S	<=1/4			S	<=4	S	<=2	S	<=0.25/4							NEG	-	S	<=0.25	S	<=1	S	<=16	S	<=32	S
15490	Community	Escherichia coli	R	>16	S	8/4	S	<=4	R	>8			I	8			R	2			R	>4	S	<=1/4			R	>16	R	>16	S	<=0.25/4							POS	+	S	<=0.25	I	8	R	>128	S	<=32	S
15548	Community	Escherichia coli	I	16	I	8/16	S	<=4	S	<=2			S	<=0.5			S	<=0.125			S	<=0.5	S	<=1/4			S	<=4	S	<=2	S	<=0.25/4							NEG	-	S	<=0.25	S	<=1	S	<=16	S	<=32	S
15549	Community	Escherichia coli	R	>16	S	8/4	S	<=4	S	<=2			S	<=0.5			R	>2			S	<=0.5	S	<=1/4			S	<=4	S	<=2	S	<=0.25/4							NEG	-	S	<=0.25	S	<=1	S	<=16	S	<=32	S
15551	Community	Escherichia coli	S	<=4	S	<=4/2	S	<=4	S	<=2			S	<=0.5			S	0.25			S	<=0.5	S	<=1/4			S	<=4	S	<=2	S	<=0.25/4							NEG	-	S	<=0.25	S	<=1	S	<=16	S	<=32	S
15564	Community	Escherichia coli	S	<=4	S	<=4/2	S	<=4	S	<=2			S	<=0.5			R	>2			S	<=0.5	S	<=1/4			S	<=4	S	<=2	S	<=0.25/4							NEG	-	S	<=0.25	S	<=1	S	<=16	S	<=32	S
15573	Community	Escherichia coli	S	8	S	8/4	S	<=4	S	<=2			S	1			R	>2			S	<=0.5	S	<=1/4			I	16	S	<=2	S	<=0.25/4							NEG	-	S	<=0.25	S	<=1	S	<=16	S	<=32	S
15589	Community	Escherichia coli	S	<=4	S	<=4/2	S	<=4	S	<=2			S	<=0.5			S	<=0.125			S	<=0.5	S	<=1/4			S	<=4	S	4	S	0.5/4							NEG	-	S	<=0.25	S	<=1	S	<=16	I	64	S
15597	Community	Escherichia coli	R	>16	R	>16/8	S	<=4	I	8			R	>16			I	0.5			R	>4	S	2/4			R	>16	R	>16	S	<=0.25/4							NEG	-	S	<=0.25	S	<=1	S	<=16	S	<=32	R
15616	Community	Escherichia coli	R	>16	S	8/4	S	<=4	S	<=2			S	<=0.5			R	>2			S	<=0.5	S	<=1/4			S	<=4	S	<=2	S	<=0.25/4							NEG	-	S	<=0.25	S	<=1	S	<=16	S	<=32	S
15624	Community	Escherichia coli	R	>16	S	8/4	S	<=4	S	<=2			S	1			R	>2			S	<=0.5	S	<=1/4			I	16	S	4	S	<=0.25/4							NEG	-	S	<=0.25	S	<=1	S	<=16	S	<=32	I
15632	Community	Escherichia coli	S	<=4	S	<=4/2	S	<=4	S	<=2			S	<=0.5			R	>2			S	<=0.5	S	<=1/4			S	<=4	S	<=2	S	<=0.25/4							NEG	-	S	<=0.25	S	<=1	S	<=16	S	<=32	S
15645	Community	Escherichia coli	S	<=4	S	<=4/2	S	<=4	S	<=2			S	<=0.5			S	<=0.125			S	<=0.5	S	<=1/4			S	<=4	S	<=2	S	<=0.25/4							NEG	-	S	<=0.25	S	<=1	S	<=16	S	<=32	S
15653	Community	Escherichia coli	R	>16	I	8/16	S	<=4	R	>8			R	>16			R	>2			R	>4	S	<=1/4			R	>16	R	>16	S	<=0.25/4							POS	+	S	<=0.25	R	>16	S	<=16	S	<=32	S
15699	Community	Escherichia coli	S	<=4	S	8/4	S	<=4	S	<=2			S	<=0.5			I	0.5			S	<=0.5	S	<=1/4			I	8	S	<=2	S	<=0.25/4							NEG	-	S	<=0.25	S	<=1	S	<=16	S	<=32	S
15706	Community	Escherichia coli	R	>16	S	8/4	S	<=4	S	<=2			S	<=0.5			R	>2			S	<=0.5	S	<=1/4			S	<=4	S	<=2	S	<=0.25/4							NEG	-	S	<=0.25	S	<=1	S	<=16	S	<=32	S
15709	Community	Escherichia coli	S	<=4	S	<=4/2	S	<=4	S	<=2			S	<=0.5			S	<=0.125			S	<=0.5	S	<=1/4			S	<=4	S	<=2	S	<=0.25/4							NEG	-	S	<=0.25	S	<=1	S	<=16	S	<=32	S
15718	Community	Escherichia coli	S	<=4	S	<=4/2	S	<=4	S	<=2			S	<=0.5			R	>2			S	<=0.5	S	<=1/4			S	<=4	S	<=2	S	<=0.25/4							NEG	-	S	<=0.25	S	<=1	S	<=16	S	<=32	S
15729	Community	Escherichia coli	S	<=4	S	<=4/2	S	<=4	S	<=2			S	<=0.5			S	0.25			S	<=0.5	S	<=1/4			S	<=4	S	<=2	S	<=0.25/4							NEG	-	S	<=0.25	S	<=1	S	<=16	S	<=32	S
15738	Community	Escherichia coli	S	<=4	S	<=4/2	S	<=4	S	<=2			S	<=0.5			I	0.5			S	<=0.5	S	<=1/4			S	<=4	S	<=2	S	<=0.25/4							NEG	-	S	<=0.25	S	<=1	S	<=16	S	<=32	S
15745	Community	Escherichia coli	R	>16	S	8/4	S	<=4	R	>8			R	>16			R	>2			R	>4	S	<=1/4			R	>16	R	>16	S	<=0.25/4							POS	+	S	<=0.25	R	>16	S	<=16	S	<=32	S
15755	LTCH	Escherichia coli	S	<=4	S	<=4/2	S	<=4	S	<=2			S	<=0.5			S	<=0.125			S	<=0.5	S	<=1/4			S	<=4	S	<=2	S	<=0.25/4							NEG	-	S	<=0.25	S	<=1	S	<=16	S	<=32	S
15779	Community	Escherichia coli	R	>16	S	8/4	S	<=4	I	8			S	2			S	0.25			R	>4	S	<=1/4			R	>16	R	>16	S	<=0.25/4							POS	+	S	<=0.25	R	>16	S	<=16	S	<=32	S
15795	Community	Escherichia coli	S	<=4	S	8/4	S	<=4	S	<=2			S	<=0.5			S	<=0.125			S	<=0.5	S	<=1/4			S	<=4	S	<=2	S	<=0.25/4							NEG	-	S	<=0.25	S	<=1	S	<=16	S	<=32	S
15836	Community	Escherichia coli	S	<=4	S	<=4/2	S	<=4	S	<=2			S	<=0.5			S	<=0.125			S	<=0.5	S	<=1/4			S	<=4	S	<=2	S	<=0.25/4							NEG	-	S	<=0.25	S	<=1	S	<=16	S	<=32	S
15856	Community	Escherichia coli	S	<=4	S	<=4/2	S	<=4	S	<=2			S	<=0.5			R	>2			S	<=0.5	S	<=1/4			S	<=4	S	<=2	S	<=0.25/4							NEG	-	S	<=0.25	S	<=1	S	<=16	S	<=32	S
15874	Community	Escherichia coli	S	<=4	S	8/4	S	<=4	S	<=2			S	<=0.5			R	>2			S	<=0.5	S	<=1/4			I	16	S	<=2	S	<=0.25/4							NEG	-	S	<=0.25	S	<=1	I	128	S	<=32	I
15893	Community	Escherichia coli	S	<=4	S	<=4/2	S	<=4	S	<=2			S	<=0.5			S	<=0.125			S	<=0.5	S	<=1/4			S	<=4	S	<=2	S	<=0.25/4							NEG	-	S	<=0.25	S	<=1	S	<=16	S	<=32	S
15898	Community	Escherichia coli	R	>16	I	8/16	S	<=4	R	>8			R	>16			R	>2			R	>4	S	<=1/4			R	>16	R	>16	S	<=0.25/4							POS	+	S	<=0.25	R	16	S	<=16	S	<=32	S
15898	Community	Escherichia coli	R	>16	I	8/16	S	<=4	R	>8			R	>16			R	>2			R	>4	S	<=1/4			R	>16	R	>16	S	<=0.25/4							POS	+	S	<=0.25	R	16	S	<=16	S	<=32	S
15905	Community	Escherichia coli	R	>16	S	8/4	S	<=4	I	8			S	4			S	0.25			R	>4	S	<=1/4			R	>16	R	>16	S	<=0.25/4							POS	+	S	<=0.25	I	4	S	<=16	S	<=32	S
15947	Community	Escherichia coli	R	>16	S	8/4	S	<=4	S	<=2			S	<=0.5			R	>2			S	<=0.5	S	<=1/4			S	<=4	S	<=2	S	<=0.25/4							NEG	-	S	<=0.25	S	<=1	S	<=16	S	<=32	S
15954	Community	Escherichia coli	R	>16	S	8/4	S	<=4	I	8			S	4			S	0.25			R	>4	S	<=1/4			R	>16	R	>16	S	<=0.25/4							POS	+	S	<=0.25	I	4	S	<=16	S	<=32	S
16001	Community	Escherichia coli	R	>16	S	8/4	S	<=4	S	<=2			S	<=0.5			R	>2			S	<=0.5	S	<=1/4			S	<=4	S	<=2	S	<=0.25/4							NEG	-	S	<=0.25	S	<=1	S	<=16	S	<=32	S
16040	Community	Escherichia coli	S	<=4	S	<=4/2	S	<=4	S	<=2			S	<=0.5			S	<=0.125			S	<=0.5	S	<=1/4			S	<=4	S	<=2	S	<=0.25/4							NEG	-	S	<=0.25	S	<=1	S	<=16	S	<=32	S
38	Community	Klebsiella pneumoniae	R	>16			S	<=4	S	<=1			S	<=0.5			S	<=0.125			S	<=0.5					S	<=4	S	<=2									NEG	-	S	<=0.25	S	<=1			I	64	S
140	Community	Klebsiella pneumoniae	R	>16			S	<=4	R	>16			R	>16			R	>2			R	>4					R	>16	R	>16									POS	+	S	<=0.25	R	>16			I	64	S
226	LTCH	Klebsiella pneumoniae	R	>16			S	8	R	>16			R	>16			R	>2			R	>4					R	>16	R	>16									NEG	-	R	>1	R	>16			R	>128	R
311	Community	Klebsiella pneumoniae	R	>16			S	<=4	S	<=1			S	<=0.5			S	<=0.125			S	<=0.5					S	<=4	S	<=2									NEG	-	S	<=0.25	S	<=1			R	>128	S
326	Community	Klebsiella pneumoniae	R	>16			S	8	R	>16			R	>16			R	2			R	>4					R	>16	R	>16									NEG	-	R	>1	R	>16			R	128	R
418	Community	Klebsiella pneumoniae	R	>16			S	<=4	R	>16			R	>16			R	>2			R	>4					R	>16	R	>16									POS	+	S	0.5	R	>16			R	>128	R
459	Community	Klebsiella pneumoniae	R	>16			S	<=4	S	<=1			S	<=0.5			S	0.25			S	<=0.5					S	<=4	S	<=2									NEG	-	S	<=0.25	S	<=1			R	128	S
525	Community	Klebsiella pneumoniae	R	>16			S	<=4	S	<=1			S	<=0.5			S	<=0.125			S	<=0.5					S	<=4	S	<=2									NEG	-	S	<=0.25	S	<=1			S	<=32	S
685	Community	Klebsiella pneumoniae	R	>16			S	<=4	S	<=1			S	<=0.5			S	<=0.125			S	<=0.5					S	<=4	S	<=2									NEG	-	S	<=0.25	S	<=1			I	64	S
781	Community	Klebsiella pneumoniae	R	>16			S	<=4	S	<=1			S	<=0.5			R	>2			S	<=0.5					S	<=4	S	<=2									NEG	-	S	<=0.25	S	<=1			R	128	S
997	Community	Klebsiella pneumoniae	R	16			S	<=4	S	<=1			S	<=0.5			S	<=0.125			S	<=0.5					S	<=4	S	<=2									NEG	-	S	<=0.25	S	<=1			S	<=32	S
1008	Community	Klebsiella pneumoniae	R	>16			S	<=4	S	4			S	2			I	0.5			R	>4					R	>16	R	>16									POS	+	S	<=0.25	S	2			S	<=32	S
1189	Community	Klebsiella pneumoniae	R	>16			S	<=4	S	<=1			S	<=0.5			R	>2			S	<=0.5					S	<=4	S	<=2									NEG	-	S	<=0.25	S	<=1			I	64	S
1192	Community	Klebsiella pneumoniae	R	>16			S	<=4	S	<=1			S	<=0.5			S	<=0.125			S	<=0.5					S	<=4	S	<=2									NEG	-	S	<=0.25	S	<=1			R	128	S
1560	Community	Klebsiella pneumoniae	R	>16			S	<=4	R	>16			R	>16			R	>2			R	>4					R	>16	R	>16									POS	+	S	0.5	R	>16			R	128	S
1759	Community	Klebsiella pneumoniae	R	>16			S	<=4	S	<=1			S	<=0.5			S	<=0.125			S	<=0.5					S	<=4	S	<=2									NEG	-	S	<=0.25	S	<=1			S	<=32	S
1772	Community	Klebsiella pneumoniae	R	>16			S	8	R	>16			R	>16			R	>2			R	>4					R	>16	R	>16									POS	+	S	<=0.25	R	>16			I	64	S
1816	Community	Klebsiella pneumoniae	R	>16			S	<=4	S	<=1			S	<=0.5			S	<=0.125			S	<=0.5					S	<=4	S	<=2									NEG	-	S	<=0.25	S	<=1			S	<=32	S
1823	Community	Klebsiella pneumoniae	R	>16			S	<=4	S	<=1			S	<=0.5			S	<=0.125			S	<=0.5					S	<=4	S	<=2									NEG	-	S	<=0.25	S	<=1			S	<=32	S
1938	Community	Klebsiella pneumoniae	R	16			S	<=4	S	<=1			S	<=0.5			S	<=0.125			S	<=0.5					S	<=4	S	<=2									NEG	-	S	<=0.25	S	<=1			S	<=32	S
1989	Community	Klebsiella pneumoniae	R	16			S	<=4	S	<=1			S	<=0.5			I	0.5			S	<=0.5					S	<=4	S	<=2									NEG	-	S	<=0.25	S	<=1			R	128	S
2259	Community	Klebsiella pneumoniae	R	>16			S	<=4	S	<=1			S	<=0.5			S	<=0.125			S	<=0.5					S	<=4	S	<=2									NEG	-	S	<=0.25	S	<=1			I	64	S
2432	Community	Klebsiella pneumoniae	R	>16			S	<=4	R	>16			R	>16			R	2			R	>4					R	>16	R	>16									POS	+	S	<=0.25	I	8			S	<=32	S
2533	Community	Klebsiella pneumoniae	R	>16			S	<=4	S	<=1			S	<=0.5			S	<=0.125			S	<=0.5					S	<=4	S	<=2									NEG	-	S	<=0.25	S	<=1			I	64	S
2949	Community	Klebsiella pneumoniae	R	>16			S	<=4	S	<=1			S	<=0.5			S	<=0.125			S	<=0.5					S	<=4	S	<=2									NEG	-	S	<=0.25	S	<=1			S	<=32	S
2962	Community	Klebsiella pneumoniae	R	>16			S	<=4	S	<=1			S	<=0.5			S	<=0.125			S	<=0.5					S	<=4	S	<=2									NEG	-	S	<=0.25	S	<=1			S	<=32	S
2966	Community	Klebsiella pneumoniae	R	>16			S	<=4	S	<=1			S	<=0.5			R	1			S	<=0.5					S	<=4	S	<=2									NEG	-	S	<=0.25	S	<=1			I	64	S
3080	Community	Klebsiella pneumoniae	R	>16			S	<=4	S	<=1			S	<=0.5			R	>2			S	<=0.5					S	8	S	4									NEG	-	S	<=0.25	S	<=1			S	<=32	S
3358	Community	Klebsiella pneumoniae	R	16			S	<=4	S	<=1			S	<=0.5			S	<=0.125			S	<=0.5					S	<=4	S	<=2									NEG	-	S	<=0.25	S	<=1			S	<=32	S
3412	Community	Klebsiella pneumoniae	R	>16			S	<=4	S	<=1			S	<=0.5			S	<=0.125			S	<=0.5					S	<=4	S	<=2									NEG	-	S	<=0.25	S	<=1			S	<=32	S
3464	Community	Klebsiella pneumoniae	R	>16			S	<=4	S	<=1			S	<=0.5			S	<=0.125			S	<=0.5					S	<=4	S	<=2									NEG	-	S	<=0.25	S	<=1			I	64	S
3544	Community	Klebsiella pneumoniae	R	>16			S	<=4	R	>16			R	>16			R	>2			R	>4					R	>16	R	>16									POS	+	S	<=0.25	R	>16			I	64	S
3546	Community	Klebsiella pneumoniae	R	>16			S	<=4	S	<=1			S	<=0.5			S	<=0.125			S	<=0.5					S	<=4	S	<=2									NEG	-	S	<=0.25	S	<=1			I	64	S
3669	Community	Klebsiella pneumoniae	R	>16			S	<=4	R	>16			R	>16			R	>2			R	>4					R	>16	R	>16									NEG	-	S	<=0.25	R	>16			R	128	R
3840	Community	Klebsiella pneumoniae	R	>16			S	<=4	S	<=1			S	<=0.5			S	<=0.125			S	<=0.5					S	<=4	S	<=2									NEG	-	S	<=0.25	S	<=1			S	<=32	S
3971	Community	Klebsiella pneumoniae	R	>16			S	<=4	S	<=1			S	<=0.5			S	<=0.125			S	<=0.5					S	<=4	S	<=2									NEG	-	S	0.5	S	<=1			S	<=32	S
4058	Community	Klebsiella pneumoniae	R	>16			S	<=4	S	<=1			S	<=0.5			R	>2			S	<=0.5					R	>16	S	4									NEG	-	S	<=0.25	S	<=1			I	64	R
4070	Community	Klebsiella pneumoniae	R	>16			S	<=4	S	<=1			S	<=0.5			S	<=0.125			S	<=0.5					S	<=4	S	<=2									NEG	-	S	<=0.25	S	<=1			R	128	S
4111	Community	Klebsiella pneumoniae	R	>16			S	<=4	S	<=1			S	<=0.5			S	<=0.125			S	<=0.5					S	<=4	S	<=2									NEG	-	S	<=0.25	S	<=1			I	64	S
4134	Community	Klebsiella pneumoniae	R	>16			S	<=4	S	<=1			S	<=0.5			S	<=0.125			S	<=0.5					S	<=4	S	<=2									NEG	-	S	<=0.25	S	<=1			I	64	S
4190	Community	Klebsiella pneumoniae	R	>16			S	<=4	S	<=1			S	<=0.5			R	>2			S	<=0.5					S	<=4	S	<=2									NEG	-	S	<=0.25	S	<=1			S	<=32	S
4260	Community	Klebsiella pneumoniae	R	>16			S	<=4	S	<=1			S	<=0.5			S	<=0.125			S	<=0.5					S	<=4	S	<=2									NEG	-	S	<=0.25	S	<=1			S	<=32	S
4304	Community	Klebsiella pneumoniae	R	16			S	<=4	S	<=1			S	<=0.5			S	<=0.125			S	<=0.5					S	<=4	S	<=2									NEG	-	S	0.5	S	<=1			S	<=32	S
4308	Community	Klebsiella pneumoniae	R	16			S	<=4	S	<=1			S	<=0.5			S	<=0.125			S	<=0.5					S	<=4	S	<=2									NEG	-	S	<=0.25	S	<=1			S	<=32	S
4325	Community	Klebsiella pneumoniae	R	>16			S	<=4	S	<=1			S	<=0.5			S	<=0.125			S	<=0.5					S	<=4	S	<=2									NEG	-	S	<=0.25	S	<=1			R	128	S
4333	Community	Klebsiella pneumoniae	R	>16			S	<=4	S	<=1			S	<=0.5			S	<=0.125			S	<=0.5					S	<=4	S	<=2									NEG	-	S	<=0.25	S	<=1			R	128	S
4630	Community	Klebsiella pneumoniae	R	>16			S	<=4	S	<=1			S	<=0.5			S	<=0.125			S	<=0.5					S	<=4	S	<=2									NEG	-	S	<=0.25	S	<=1			S	<=32	S
4692	Community	Klebsiella pneumoniae	R	>16			S	<=4	S	<=1			S	<=0.5			S	<=0.125			S	<=0.5					S	<=4	S	<=2									NEG	-	S	<=0.25	S	<=1			I	64	S
4713	Community	Klebsiella pneumoniae	R	>16			S	8	R	>16			R	>16			R	>2			R	>4					R	>16	R	>16									POS	+	S	<=0.25	R	>16			R	128	I
4780	Community	Klebsiella pneumoniae	R	>16			S	<=4	S	<=1			S	<=0.5			S	<=0.125			S	<=0.5					S	<=4	S	<=2									NEG	-	S	<=0.25	S	<=1			S	<=32	S
4814	Community	Klebsiella pneumoniae	R	>16			S	<=4	R	>16			R	>16			R	>2			R	>4					R	>16	R	>16									POS	+	S	<=0.25	R	>16			S	<=32	S
4825	Community	Klebsiella pneumoniae	R	>16			S	<=4	S	<=1			S	<=0.5			S	<=0.125			S	<=0.5					S	<=4	S	<=2									NEG	-	S	<=0.25	S	<=1			S	<=32	S
4881	Community	Klebsiella pneumoniae	R	>16			S	8	R	>16			R	>16			R	>2			R	>4					R	>16	R	>16									NEG	-	R	>1	R	>16			R	128	R
5153	Community	Klebsiella pneumoniae	R	>16			S	<=4	S	<=1			S	2			S	0.25			S	<=0.5					S	<=4	S	<=2									NEG	-	S	<=0.25	S	<=1			S	<=32	S
5219	Community	Klebsiella pneumoniae	R	>16			S	<=4	S	<=1			S	<=0.5			S	<=0.125			S	<=0.5					S	<=4	S	<=2									NEG	-	S	<=0.25	S	<=1			S	<=32	S
5390	Community	Klebsiella pneumoniae	R	>16			S	<=4	R	>16			R	>16			R	>2			R	>4					R	>16	R	>16									NEG	-	R	>1	R	>16			R	128	I
5497	LTCH	Klebsiella pneumoniae	R	>16			S	8	R	>16			R	>16			R	>2			R	>4					R	>16	R	>16									NEG	-	R	>1	R	>16			R	128	R
5511	Community	Klebsiella pneumoniae	R	>16			S	<=4	S	<=1			S	<=0.5			S	<=0.125			S	<=0.5					S	<=4	S	<=2									NEG	-	S	<=0.25	S	<=1			S	<=32	S
5575	Community	Klebsiella pneumoniae	R				S		S								S				S																				S		S
5608	Community	Klebsiella pneumoniae	R	>16			S	<=4	S	<=1			S	<=0.5			S	<=0.125			S	<=0.5					S	<=4	S	<=2									NEG	-	S	<=0.25	S	<=1			S	<=32	S
5611	Community	Klebsiella pneumoniae	R	8			S	<=4	S	<=1			S	<=0.5			S	<=0.125			S	<=0.5					S	<=4	S	<=2									NEG	-	S	<=0.25	S	<=1			R	128	S
5648	Community	Klebsiella pneumoniae	R	>16			S	<=4	S	<=1			S	<=0.5			S	<=0.125			S	<=0.5					S	<=4	S	<=2									NEG	-	S	<=0.25	S	<=1			S	<=32	S
5741	Community	Klebsiella pneumoniae	R	>16			S	<=4	S	<=1			S	<=0.5			S	<=0.125			S	<=0.5					S	8	S	<=2									NEG	-	S	<=0.25	S	<=1			S	<=32	S
5771	Community	Klebsiella pneumoniae	R	>16			S	<=4	S	<=1			S	<=0.5			S	0.25			S	<=0.5					I	16	S	<=2									NEG	-	S	<=0.25	S	<=1			I	64	R
6042	Community	Klebsiella pneumoniae	R	>16			S	<=4	S	<=1			S	2			S	<=0.125			S	<=0.5					R	>16	S	16									NEG	-	S	<=0.25	S	<=1			R	>128	R
6050	Community	Klebsiella pneumoniae	R	8			S	<=4	S	<=1			S	<=0.5			S	<=0.125			S	<=0.5					S	<=4	S	<=2									NEG	-	S	<=0.25	S	<=1			I	64	S
6167	Community	Klebsiella pneumoniae	R	16			S	<=4	S	<=1			S	<=0.5			S	<=0.125			S	<=0.5					S	<=4	S	<=2									NEG	-	S	<=0.25	S	<=1			I	64	S
6282	Community	Klebsiella pneumoniae	R	>16			S	8	R	>16			R	16			R	>2			R	>4					R	>16	R	>16									POS	+	S	<=0.25	R	16			I	64	S
6294	Community	Klebsiella pneumoniae	R	>16			S	<=4	S	<=1			S	<=0.5			S	<=0.125			S	<=0.5					S	<=4	S	<=2									NEG	-	S	<=0.25	S	<=1			S	<=32	S
6538	Community	Klebsiella pneumoniae	R	16			S	<=4	S	<=1			S	<=0.5			R	>2			S	<=0.5					S	<=4	S	<=2									NEG	-	S	<=0.25	S	<=1			I	64	S
6541	Community	Klebsiella pneumoniae	R	>16			S	<=4	R	>16			R	>16			R	>2			R	>4					R	>16	R	>16									NEG	-	R	>1	R	>16			R	128	R
6544	Community	Klebsiella pneumoniae	R	16			S	<=4	S	<=1			S	<=0.5			S	<=0.125			S	<=0.5					S	<=4	S	<=2									NEG	-	S	<=0.25	S	<=1			S	<=32	S
6920	LTCH	Klebsiella pneumoniae	R	>16			S	<=4	R	>16			R	>16			R	>2			R	>4					R	>16	R	>16									NEG	-	R	>1	R	>16			R	>128	R
7021	Community	Klebsiella pneumoniae	R	16			S	<=4	S	<=1			S	<=0.5			S	<=0.125			S	<=0.5					S	<=4	S	<=2											S	<=0.25	S	<=1			S	<=32	S
7102	Community	Klebsiella pneumoniae	R	16			S	<=4	S	<=1			S	<=0.5			S	<=0.125			S	<=0.5					S	<=4	S	<=2									NEG	-	S	<=0.25	S	<=1			R	>128	S
7108	Community	Klebsiella pneumoniae	R	16			S	<=4	S	<=1			S	<=0.5			S	<=0.125			S	<=0.5					S	<=4	S	<=2									NEG	-	S	<=0.25	S	<=1			I	64	S
7146	Community	Klebsiella pneumoniae	R	>16			S	<=4	S	<=1			S	<=0.5			S	<=0.125			S	<=0.5					S	<=4	S	<=2									NEG	-	S	<=0.25	S	<=1			I	64	S
7463	LTCH	Klebsiella pneumoniae	R	>16			S	<=4	R	>16			R	>16			R	>2			R	>4					R	>16	R	>16									NEG	-	R	>1	R	>16			R	128	S
7518	Community	Klebsiella pneumoniae	R	16			S	<=4	S	<=1			S	<=0.5			S	<=0.125			S	<=0.5					S	<=4	S	<=2									NEG	-	S	0.5	S	<=1			R	128	S
7590	LTCH	Klebsiella pneumoniae	R	>16			S	<=4	R	>16			R	>16			R	>2			R	>4					R	>16	R	>16									POS	+	R	>1	R	>16			R	>128	R
7639	Community	Klebsiella pneumoniae	R	>16			S	<=4	S	<=1			S	<=0.5			S	<=0.125			S	<=0.5					S	<=4	S	<=2									NEG	-	S	<=0.25	S	<=1			S	<=32	S
7677	Community	Klebsiella pneumoniae	R	>16			S	<=4	R	>16			R	>16			R	>2			R	>4					R	>16	R	>16									NEG	-	R	>1	R	>16			R	128	R
7699	LTCH	Klebsiella pneumoniae	R	>16			S	<=4	S	<=1			S	<=0.5			S	<=0.125			S	<=0.5					S	<=4	S	<=2									NEG	-	S	<=0.25	S	<=1			R	128	S
7818	Community	Klebsiella pneumoniae	R	>16	S	8/4	S	<=4	R	>8			R	>16			R	>2			R	>4	I	4/4			R	>16	R	>16	S	0.5/4							POS	+	S	0.5	R	>16			R	>128	S
7908	Community	Klebsiella pneumoniae	R	>16	I	8/16	S	<=4	R	>8			R	>16			R	>2			R	>4	I	4/4			R	>16	R	>16	S	1/4							POS	+	S	<=0.25	R	>16			I	64	S
7960	Community	Klebsiella pneumoniae	R	>16	S	<=4/2	S	<=4	S	<=2			S	<=0.5			S	<=0.125			S	<=0.5	S	<=1/4			S	<=4	S	<=2	S	0.5/4							NEG	-	S	<=0.25	S	<=1			S	<=32	S
8063	Community	Klebsiella pneumoniae	R	>16	I	8/16	S	<=4	S	<=2			S	1			R	>2			S	<=0.5	S	<=1/4			R	>16	R	16	S	1/4							POS	+	S	<=0.25	S	<=1			R	128	R
8344	LTCH	Klebsiella pneumoniae	R	>16	R	>16/8	I	8	R	>8			R	>16			R	>2			R	>4	R	>8/4			R	>16	R	>16	S	8/4							NEG	-	R	>1	R	>16			R	>128	R
8349	Community	Klebsiella pneumoniae	R	>16	I	8/16	S	<=4	R	>8			R	16			R	>2			R	>4	S	<=1/4			R	>16	R	>16	S	0.5/4							POS	+	S	<=0.25	R	>16			R	128	S
8370	Community	Klebsiella pneumoniae	R	>16	S	<=4/2	S	<=4	S	<=2			S	<=0.5			S	<=0.125			S	<=0.5	S	<=1/4			S	<=4	S	<=2	S	<=0.25/4							NEG	-	S	<=0.25	S	<=1			I	64	S
8385	Community	Klebsiella pneumoniae	R	>16	I	8/16	S	<=4	R	>8			R	>16			R	>2			R	>4	R	>8/4			R	>16	R	>16	S	1/4							POS	+	S	<=0.25	R	>16			I	64	S
8389	Community	Klebsiella pneumoniae	R	>16	S	<=4/2	S	<=4	S	<=2			S	<=0.5			S	<=0.125			S	<=0.5	S	<=1/4			S	<=4	S	<=2	S	0.5/4							NEG	-	S	<=0.25	S	<=1			S	<=32	S
8441	Community	Klebsiella pneumoniae	R	>16	R	>16/8	S	<=4	R	>8			R	>16			R	>2			R	>4	R	>8/4			R	>16	R	>16	S	1/4							NEG	-	R	>1	R	>16			I	64	I
8454	Community	Klebsiella pneumoniae	R	>16	S	<=4/2	S	<=4	S	<=2			S	<=0.5			S	<=0.125			S	<=0.5	S	<=1/4			S	<=4	S	<=2	S	<=0.25/4							NEG	-	S	<=0.25	S	<=1			I	64	S
8701	Community	Klebsiella pneumoniae	R	>16	I	8/16	S	<=4	R	>8			R	>16			R	>2			R	>4	I	4/4			R	>16	R	>16	S	1/4							POS	+	S	<=0.25	R	>16			S	<=32	S
8784	Community	Klebsiella pneumoniae	R	>16	I	8/16	S	<=4	R	>8			R	>16			R	>2			R	>4	R	>8/4			R	>16	R	>16	S	1/4							POS	+	S	0.5	R	>16			I	64	S
8857	Community	Klebsiella pneumoniae	R	<=4	S	<=4/2	S	<=4	S	<=2			S	<=0.5			S	<=0.125			S	<=0.5	S	<=1/4			S	<=4	S	<=2	S	<=0.25/4							NEG	-	S	<=0.25	S	<=1			S	<=32	S
8874	LTCH	Klebsiella pneumoniae	R	>16	S	<=4/2	S	<=4	S	<=2			S	<=0.5			S	<=0.125			S	<=0.5	S	<=1/4			S	<=4	S	<=2	S	<=0.25/4							NEG	-	S	<=0.25	S	<=1			I	64	S
8882	Community	Klebsiella pneumoniae	R	>16	S	<=4/2	S	<=4	S	<=2			S	<=0.5			S	<=0.125			S	<=0.5	S	<=1/4			S	<=4	S	<=2	S	0.5/4							NEG	-	S	<=0.25	S	<=1			S	<=32	S
9060	Community	Klebsiella pneumoniae	R	>16	S	<=4/2	S	<=4	S	<=2			S	<=0.5			S	<=0.125			S	<=0.5	S	<=1/4			S	<=4	S	<=2	S	0.5/4							NEG	-	S	<=0.25	S	<=1			I	64	S
9088	Community	Klebsiella pneumoniae	R	>16	I	8/16	S	<=4	R	>8			R	>16			R	>2			R	>4	R	8/4			R	>16	R	>16	S	0.5/4							POS	+	S	0.5	R	>16			R	>128	S
9137	Community	Klebsiella pneumoniae	R	>16	S	8/4	S	<=4	S	<=2			S	<=0.5			I	0.5			S	<=0.5	S	<=1/4			S	<=4	S	<=2	S	<=0.25/4							NEG	-	S	<=0.25	S	<=1			I	64	S
9184	Community	Klebsiella pneumoniae	R	>16	S	<=4/2	S	<=4	S	<=2			S	<=0.5			S	0.25			S	<=0.5	S	<=1/4			I	8	S	<=2	S	<=0.25/4							NEG	-	S	<=0.25	S	<=1			R	128	S
9186	Community	Klebsiella pneumoniae	R	>16	S	<=4/2	S	<=4	S	<=2			S	1			S	<=0.125			R	>4	S	<=1/4			R	>16	R	>16	S	<=0.25/4							POS	+	S	<=0.25	I	4			R	128	S
9207	Community	Klebsiella pneumoniae	R	16	S	<=4/2	S	<=4	S	<=2			S	<=0.5			S	<=0.125			S	<=0.5	S	<=1/4			S	<=4	S	<=2	S	<=0.25/4							NEG	-	S	<=0.25	S	<=1			I	64	S
9331	Community	Klebsiella pneumoniae	R	>16	S	8/4	S	<=4	R	>8			R	>16			R	1			R	>4	S	<=1/4			R	>16	R	>16	S	0.5/4							POS	+	S	<=0.25	R	>16			S	<=32	S
9367	Community	Klebsiella pneumoniae	R	>16	S	<=4/2	S	<=4	S	<=2			S	<=0.5			S	<=0.125			S	<=0.5	S	<=1/4			S	<=4	S	<=2	S	0.5/4							NEG	-	S	<=0.25	S	<=1			S	<=32	S
9369	Community	Klebsiella pneumoniae	R	>16	S	<=4/2	S	<=4	S	<=2			S	<=0.5			S	<=0.125			S	<=0.5	S	<=1/4			S	<=4	S	<=2	S	0.5/4							NEG	-	S	<=0.25	S	<=1			S	<=32	S
9391	Community	Klebsiella pneumoniae	R	>16	S	<=4/2	S	<=4	S	<=2			S	<=0.5			I	0.5			S	<=0.5	S	<=1/4			S	<=4	S	<=2	S	<=0.25/4							NEG	-	S	<=0.25	S	<=1			I	64	S
9443	LTCH	Klebsiella pneumoniae	R	>16	R	>16/8	R	>32	R	>8			R	>16			R	>2			R	>4	R	>8/4			R	>16	R	>16	S	2/4							NEG	-	R	>1	R	>16			R	>128	R
9500	Community	Klebsiella pneumoniae	R	>16	S	<=4/2	S	<=4	S	<=2			S	<=0.5			S	<=0.125			S	<=0.5	S	<=1/4			S	<=4	S	<=2	S	0.5/4							NEG	-	S	<=0.25	S	<=1			I	64	S
9516	Community	Klebsiella pneumoniae	R	>16	S	8/4	S	<=4	R	>8			R	>16			I	0.5			R	>4	S	<=1/4			R	>16	R	>16	S	<=0.25/4							POS	+	S	<=0.25	I	8			S	<=32	S
9518	LTCH	Klebsiella pneumoniae	R	>16	I	8/16	S	<=4	R	>8			R	>16			R	>2			R	>4	R	>8/4			R	>16	R	>16	S	1/4							POS	+	S	0.5	R	>16			I	64	S
9626	Community	Klebsiella pneumoniae	R	>16	S	<=4/2	S	<=4	S	<=2			S	<=0.5			S	<=0.125			S	<=0.5	S	<=1/4			S	<=4	S	<=2	S	0.5/4							NEG	-	S	<=0.25	S	<=1			R	128	S
9698	Community	Klebsiella pneumoniae	R	>16	S	<=4/2	S	<=4	S	<=2			S	<=0.5			S	<=0.125			S	<=0.5	S	<=1/4			S	<=4	S	<=2	S	<=0.25/4							NEG	-	S	<=0.25	S	<=1			S	<=32	S
9724	Community	Klebsiella pneumoniae	R	16	S	<=4/2	S	<=4	S	<=2			S	<=0.5			S	<=0.125			S	<=0.5	S	<=1/4			S	<=4	S	<=2	S	<=0.25/4							NEG	-	S	<=0.25	S	<=1			S	<=32	S
9994	Community	Klebsiella pneumoniae	R	>16	S	<=4/2	S	<=4	S	<=2			S	<=0.5			S	<=0.125			S	<=0.5	S	<=1/4			S	<=4	S	<=2	S	1/4							NEG	-	S	<=0.25	S	<=1			S	<=32	S
9998	Community	Klebsiella pneumoniae	R	>16	S	<=4/2	S	<=4	S	<=2			S	<=0.5			S	<=0.125			S	<=0.5	S	<=1/4			S	<=4	S	<=2	S	0.5/4							NEG	-	S	<=0.25	S	<=1			R	128	S
10004	Community	Klebsiella pneumoniae	R	>16	S	<=4/2	S	<=4	S	<=2			S	<=0.5			S	<=0.125			S	<=0.5	S	<=1/4			S	<=4	S	<=2	S	0.5/4							NEG	-	S	<=0.25	S	<=1			S	<=32	S
10011	Community	Klebsiella pneumoniae	R	>16	S	<=4/2	S	<=4	S	<=2			S	<=0.5			S	<=0.125			S	<=0.5	S	<=1/4			S	<=4	S	<=2	S	<=0.25/4							NEG	-	S	<=0.25	S	<=1			I	64	S
10035	Community	Klebsiella pneumoniae	R	>16	S	8/4	S	<=4	R	>8			R	16			I	0.5			R	>4	S	<=1/4			R	>16	R	>16	S	<=0.25/4							POS	+	S	<=0.25	R	>16			S	<=32	S
10054	LTCH	Klebsiella pneumoniae	R	>16	I	8/16	S	<=4	R	>8			R	>16			R	>2			R	>4	S	2/4			R	>16	R	>16	S	1/4							POS	+	S	<=0.25	R	>16			R	>128	I
10076	Community	Klebsiella pneumoniae	R	>16	I	8/16	S	<=4	R	>8			R	>16			R	>2			R	>4	S	<=1/4			R	>16	R	>16	S	0.5/4							POS	+	S	<=0.25	R	>16			I	64	S
10151	LTCH	Klebsiella pneumoniae	R	8	S	<=4/2	S	<=4	S	<=2			S	<=0.5			S	<=0.125			S	<=0.5	S	<=1/4			S	<=4	S	<=2	S	<=0.25/4							NEG	-	S	<=0.25	S	<=1			S	<=32	S
10465	Community	Klebsiella pneumoniae	R	>16	I	8/16	S	<=4	R	>8			R	>16			R	>2			R	>4	S	2/4			R	>16	R	>16	S	0.5/4							POS	+	S	0.5	R	>16			R	>128	S
10471	Community	Klebsiella pneumoniae	R	>16	I	8/16	S	<=4	R	>8			R	>16			R	>2			R	>4	S	2/4			R	>16	R	>16	S	1/4							POS	+	S	<=0.25	R	>16			R	>128	S
10651	Community	Klebsiella pneumoniae	R	>16	S	<=4/2	S	<=4	S	<=2			S	<=0.5			S	<=0.125			S	<=0.5	S	<=1/4			S	<=4	S	<=2	S	0.5/4							NEG	-	S	<=0.25	S	<=1			I	64	S
10800	Community	Klebsiella pneumoniae	R	>16	S	<=4/2	S	<=4	S	<=2			S	<=0.5			S	<=0.125			S	<=0.5	S	<=1/4			S	<=4	S	<=2	S	0.5/4							NEG	-	S	<=0.25	S	<=1			I	64	S
10917	LTCH	Klebsiella pneumoniae	R	>16	I	8/16	S	<=4	R	>8			R	>16			R	>2			R	>4	R	>8/4			R	>16	R	>16	S	1/4							POS	+	S	0.5	R	>16			R	>128	S
11021	Community	Klebsiella pneumoniae	R	16	S	<=4/2	S	<=4	S	<=2			S	<=0.5			S	<=0.125			S	<=0.5	S	<=1/4			S	<=4	S	<=2	S	0.5/4							NEG	-	S	<=0.25	S	<=1			R	128	S
11030	Community	Klebsiella pneumoniae	R	>16	I	8/16	S	<=4	R	>8			R	>16			R	>2			R	>4	R	>8/4			R	>16	R	>16	S	1/4							POS	+	S	0.5	R	>16			R	>128	I
11154	Community	Klebsiella pneumoniae	R	>16	I	8/16	S	<=4	R	>8			R	>16			R	>2			R	>4	S	<=1/4			R	>16	R	>16	S	0.5/4							POS	+	S	<=0.25	R	>16			R	128	S
11196	Community	Klebsiella pneumoniae	R	>16	S	<=4/2	S	<=4	S	<=2			S	<=0.5			S	<=0.125			S	<=0.5	S	<=1/4			S	<=4	S	<=2	S	<=0.25/4							NEG	-	S	<=0.25	S	<=1			S	<=32	S
11653	Community	Klebsiella pneumoniae	R	>16	R	>16/8	S	<=4	R	>8			R	>16			R	>2			R	>4	R	>8/4			R	>16	R	>16	S	1/4							NEG	-	R	>1	R	>16			R	128	R
11987	Community	Klebsiella pneumoniae	R	>16	S	<=4/2	S	<=4	S	<=2			S	<=0.5			S	<=0.125			S	<=0.5	S	<=1/4			S	<=4	S	<=2	S	0.5/4							NEG	-	S	<=0.25	S	<=1			S	<=32	S
12091	Community	Klebsiella pneumoniae	R	>16	S	<=4/2	S	<=4	R	>8			R	>16			I	0.5			R	>4	S	<=1/4			R	>16	R	>16	S	0.5/4							POS	+	S	<=0.25	I	8			I	64	S
12111	Community	Klebsiella pneumoniae	R	>16	S	<=4/2	S	<=4	S	<=2			S	<=0.5			S	<=0.125			S	<=0.5	S	<=1/4			S	<=4	S	<=2	S	0.5/4							NEG	-	S	<=0.25	S	<=1			S	<=32	S
12244	Community	Klebsiella pneumoniae	R	>16	S	<=4/2	S	<=4	S	<=2			S	<=0.5			S	<=0.125			S	<=0.5	S	<=1/4			S	<=4	S	<=2	S	0.5/4							NEG	-	S	<=0.25	S	<=1			I	64	S
12284	Community	Klebsiella pneumoniae	R	>16	R	>16/8	S	<=4	S	<=2			R	16			I	0.5			S	1	S	<=1/4			R	>16	R	>16	S	0.5/4							NEG	-	S	0.5	S	<=1			S	<=32	R
12549	Community	Klebsiella pneumoniae	R	>16	R	>16/8	S	<=4	R	>8			R	>16			R	>2			R	>4	R	>8/4			R	>16	R	>16	S	<=0.25/4							NEG	-	R	>1	R	>16			R	128	R
12576	Community	Klebsiella pneumoniae	R	16	S	<=4/2	S	<=4	S	<=2			S	<=0.5			I	0.5			S	<=0.5	S	<=1/4			S	<=4	S	<=2	S	<=0.25/4							NEG	-	S	<=0.25	S	<=1			I	64	S
12928	Community	Klebsiella pneumoniae	R	>16	S	<=4/2	S	<=4	S	<=2			S	<=0.5			S	<=0.125			S	<=0.5	S	<=1/4			S	<=4	S	<=2	S	0.5/4							NEG	-	S	<=0.25	S	<=1			S	<=32	S
13121	Community	Klebsiella pneumoniae	R	>16	S	<=4/2	S	<=4	S	<=2			S	<=0.5			S	<=0.125			S	<=0.5	S	<=1/4			S	<=4	S	<=2	S	0.5/4							NEG	-	S	<=0.25	S	<=1			I	64	S
13146	Community	Klebsiella pneumoniae	R	>16	S	<=4/2	S	<=4	S	<=2			S	<=0.5			S	<=0.125			S	<=0.5	S	<=1/4			S	<=4	S	<=2	S	0.5/4							NEG	-	S	<=0.25	S	<=1			S	<=32	S
13156	Community	Klebsiella pneumoniae	R	>16	S	<=4/2	S	<=4	S	<=2			S	<=0.5			S	<=0.125			S	<=0.5	S	<=1/4			S	<=4	S	<=2	S	0.5/4							NEG	-	S	<=0.25	S	<=1			S	<=32	S
13294	Community	Klebsiella pneumoniae	R	>16	S	8/4	S	<=4	R	>8			R	>16			I	0.5			R	>4	S	<=1/4			R	>16	R	>16	S	0.5/4							POS	+	S	<=0.25	R	>16			S	<=32	S
13341	LTCH	Klebsiella pneumoniae	R	>16	S	8/4	S	<=4	R	>8			R	>16			R	2			R	>4	S	<=1/4			R	>16	R	>16	S	4/4							POS	+	S	<=0.25	R	16			I	64	S
13449	Community	Klebsiella pneumoniae	R	>16	S	8/4	S	<=4	R	>8			R	>16			I	0.5			R	>4	S	<=1/4			R	>16	R	>16	S	1/4							POS	+	S	<=0.25	R	16			S	<=32	S
13670	Community	Klebsiella pneumoniae	R	>16	S	8/4	S	<=4	R	>8			R	>16			R	2			R	>4	S	<=1/4			R	>16	R	>16	S	0.5/4							POS	+	S	<=0.25	R	>16			I	64	S
13674	Community	Klebsiella pneumoniae	R	>16	R	>16/8	S	<=4	R	>8			R	>16			R	>2			R	>4	R	>8/4			R	>16	R	>16	S	<=0.25/4							NEG	-	R	>1	R	>16			R	128	R
13718	Community	Klebsiella pneumoniae	R	>16	S	<=4/2	S	<=4	S	<=2			S	<=0.5			S	<=0.125			S	<=0.5	S	<=1/4			S	<=4	S	<=2	S	0.5/4							NEG	-	S	<=0.25	S	<=1			S	<=32	S
13903	LTCH	Klebsiella pneumoniae	R	>16	R	>16/8	S	<=4	R	>8			R	16			S	<=0.125			R	>4	R	>8/4			R	>16	R	>16	S	1/4							NEG	-	R	>1	R	>16			S	<=32	I
14009	Community	Klebsiella pneumoniae	R	>16	R	>16/8	S	<=4	R	>8			R	>16			R	>2			R	>4	R	>8/4			R	>16	R	>16	S	1/4							POS	+	S	<=0.25	R	>16			I	64	S
14094	Community	Klebsiella pneumoniae	R	>16	S	<=4/2	S	<=4	S	<=2			S	<=0.5			S	<=0.125			S	<=0.5	S	<=1/4			S	<=4	S	<=2	S	0.5/4							NEG	-	S	<=0.25	S	<=1			I	64	S
14254	Community	Klebsiella pneumoniae	R	>16	I	8/16	S	<=4	S	<=2			S	2			R	2			I	2	S	<=1/4			I	8	R	>16	S	0.5/4							POS	+	S	<=0.25	S	<=1			S	<=32	S
14273	Community	Klebsiella pneumoniae	R	>16	R	>16/8	S	<=4	R	>8			R	>16			R	>2			R	>4	R	>8/4			R	>16	R	>16	S	2/4							POS	+	S	0.5	R	>16			I	64	S
14452	Community	Klebsiella pneumoniae	R	>16	S	<=4/2	S	<=4	S	<=2			S	<=0.5			S	<=0.125			S	<=0.5	S	<=1/4			S	<=4	S	<=2	S	0.5/4							NEG	-	S	<=0.25	S	<=1			S	<=32	S
14511	Community	Klebsiella pneumoniae	R	>16	R	>16/8	S	<=4	R	>8			R	>16			R	>2			R	>4	R	>8/4			R	>16	R	>16	S	1/4							NEG	-	R	>1	R	>16			R	128	R
14633	Community	Klebsiella pneumoniae	R	>16	S	<=4/2	S	<=4	S	<=2			S	<=0.5			S	<=0.125			S	<=0.5	S	<=1/4			S	<=4	S	<=2	S	0.5/4							NEG	-	S	<=0.25	S	<=1			S	<=32	S
14665	Community	Klebsiella pneumoniae	R	>16	S	<=4/2	S	<=4	S	<=2			S	<=0.5			S	<=0.125			S	<=0.5	S	<=1/4			S	<=4	S	<=2	S	0.5/4							NEG	-	S	0.5	S	<=1			I	64	S
14722	Community	Klebsiella pneumoniae	R	>16	S	<=4/2	S	<=4	S	<=2			S	<=0.5			S	<=0.125			S	<=0.5	S	<=1/4			S	<=4	S	<=2	S	<=0.25/4							NEG	-	S	<=0.25	S	<=1			R	128	S
14733	Community	Klebsiella pneumoniae	R	>16	S	<=4/2	S	<=4	S	<=2			S	<=0.5			S	<=0.125			S	<=0.5	S	<=1/4			S	<=4	S	<=2	S	0.5/4							NEG	-	S	<=0.25	S	<=1			I	64	S
14797	Community	Klebsiella pneumoniae	R	>16	S	<=4/2	S	<=4	S	<=2			S	<=0.5			S	<=0.125			S	<=0.5	S	<=1/4			S	<=4	S	<=2	S	0.5/4							NEG	-	S	<=0.25	S	<=1			I	64	S
14861	Community	Klebsiella pneumoniae	R	>16	S	<=4/2	S	<=4	S	<=2			S	<=0.5			S	0.25			S	<=0.5	S	<=1/4			S	<=4	S	<=2	S	0.5/4							NEG	-	S	<=0.25	S	<=1			I	64	S
15006	Community	Klebsiella pneumoniae	R	>16	S	<=4/2	S	<=4	S	<=2			S	<=0.5			S	<=0.125			S	<=0.5	S	<=1/4			S	<=4	S	<=2	S	0.5/4							NEG	-	S	<=0.25	S	<=1			I	64	S
15057	Community	Klebsiella pneumoniae	R	>16	I	8/16	S	<=4	R	>8			R	>16			R	>2			R	>4	R	8/4			R	>16	R	>16	S	<=0.25/4							NEG	-	I	1	S	<=1			R	>128	R
15135	Community	Klebsiella pneumoniae	R	>16	S	<=4/2	S	<=4	S	<=2			S	<=0.5			S	<=0.125			S	<=0.5	S	<=1/4			I	8	S	<=2	S	<=0.25/4							NEG	-	S	<=0.25	S	<=1			I	64	S
15198	Community	Klebsiella pneumoniae	R	>16	S	<=4/2	S	<=4	S	<=2			S	<=0.5			I	0.5			S	<=0.5	S	<=1/4			S	<=4	S	<=2	S	0.5/4							NEG	-	S	<=0.25	S	<=1			S	<=32	S
15206	Community	Klebsiella pneumoniae	R	>16	I	8/16	S	<=4	S	<=2			S	<=0.5			R	>2			S	<=0.5	S	<=1/4			S	<=4	I	4	S	0.5/4							NEG	-	S	<=0.25	S	<=1			I	64	S
15300	Community	Klebsiella pneumoniae	R	>16	R	>16/8	S	<=4	R	>8			R	>16			R	>2			R	>4	R	>8/4			R	>16	R	>16	S	1/4							NEG	-	R	>1	R	>16			R	>128	R
15557	Community	Klebsiella pneumoniae	R	>16	R	>16/8	I	8	R	>8			R	>16			R	>2			R	>4	S	2/4			R	>16	R	>16	S	2/4							POS	+	S	<=0.25	I	4			R	>128	S
15692	Community	Klebsiella pneumoniae	R	>16	R	>16/8	S	<=4	R	>8			R	>16			R	>2			R	>4	R	>8/4			R	>16	R	>16	S	<=0.25/4							NEG	-	R	>1	R	>16			R	128	R
15695	Community	Klebsiella pneumoniae	R	>16	R	>16/8	S	<=4	R	>8			R	>16			R	>2			R	>4	R	>8/4			R	>16	R	>16	S	<=0.25/4							NEG	-	R	>1	R	>16			R	128	R
15721	Community	Klebsiella pneumoniae	R	>16	R	>16/8	S	<=4	R	>8			R	>16			R	>2			R	>4	R	>8/4			R	>16	R	>16	S	2/4							POS	+	R	>1	R	>16			R	>128	I
15729	Community	Klebsiella pneumoniae	R	8	S	<=4/2	S	<=4	S	<=2			S	<=0.5			S	<=0.125			S	<=0.5	S	<=1/4			S	<=4	S	<=2	S	0.5/4							NEG	-	S	<=0.25	S	<=1			S	<=32	S
15735	Community	Klebsiella pneumoniae	R	>16	S	<=4/2	S	<=4	S	<=2			S	<=0.5			S	<=0.125			S	<=0.5	S	<=1/4			S	<=4	S	<=2	S	<=0.25/4							NEG	-	S	<=0.25	S	<=1			R	128	S
15803	Community	Klebsiella pneumoniae	R	>16	S	<=4/2	S	<=4	S	<=2			S	<=0.5			S	<=0.125			S	<=0.5	S	<=1/4			S	<=4	S	<=2	S	1/4							NEG	-	S	<=0.25	S	<=1			R	128	S
15806	LTCH	Klebsiella pneumoniae	R	>16	I	8/16	S	<=4	R	>8			R	>16			S	0.25			R	>4	S	<=1/4			R	>16	R	>16	S	<=0.25/4							POS	+	S	<=0.25	R	>16			I	64	S
15829	Community	Klebsiella pneumoniae	R	>16	I	8/16	I	8	S	<=2			S	<=0.5			R	>2			S	<=0.5	S	<=1/4			I	8	S	8	S	0.5/4							NEG	-	S	<=0.25	S	2			R	128	S
15936	Community	Klebsiella pneumoniae	R	>16	S	8/4	S	<=4	R	>8			R	>16			R	1			R	>4	S	<=1/4			R	>16	R	>16	S	1/4							POS	+	S	<=0.25	R	>16			S	<=32	S
5	Community	Proteus mirabilis	S	<=4			S	8	S	<=1			S	<=0.5			S	0.25			S	<=0.5					S	<=4	S	4											S	<=0.25	S	<=1			R	128	S
33	Community	Proteus mirabilis	S	<=4			S	8	S	<=1			S	<=0.5			S	<=0.125	S	<=1	S	<=0.5					S	<=4	S	4											S	<=0.25	S	<=1			R	128	S
44	Community	Proteus mirabilis	S	<=4			S	8	S	<=1			S	<=0.5			S	<=0.125	S	<=1	S	<=0.5					S	<=4	S	4											S	<=0.25	S	<=1			R	128	S
156	Community	Proteus mirabilis	R	>16			S	8	S	<=1			S	<=0.5			R	>2			S	<=0.5					S	<=4	S	4											S	<=0.25	S	2			R	128	S
326	Community	Proteus mirabilis	R	>16			S	<=4	S	<=1			S	<=0.5			R	>2			R	>4					R	>16	R	>16											S	<=0.25	R	>16			R	64	S
749	LTCH	Proteus mirabilis	R	>16			S	8	S	<=1			S	<=0.5			R	>2			R	>4					R	>16	R	>16											S	<=0.25	I	8			R	<=32	S
845	Community	Proteus mirabilis	R	>16			S	<=4	S	<=1			S	<=0.5			R	>2			R	>4					R	>16	R	>16											S	<=0.25	R	>16			R	64	S
958	Community	Proteus mirabilis	R	>16			S	8	S	<=1			S	1			R	>2			R	>4					R	>16	R	>16											S	<=0.25	R	>16			R	128	S
972	LTCH	Proteus mirabilis	R	>16			R	>32	S	<=1			S	4			R	>2			I	2					S	8	R	>16											S	<=0.25	S	<=1			R	128	I
1360	Community	Proteus mirabilis	R	>16			R	>32	S	<=1			S	<=0.5			R	>2			R	>4					R	>16	R	>16											S	<=0.25	R	>16			R	64	S
1506	LTCH	Proteus mirabilis	R	>16			S	8	S	<=1			S	2			R	>2			S	1					S	<=4	R	>16											S	<=0.25	S	<=1			R	64	S
1658	Community	Proteus mirabilis	R	>16			S	8	S	<=1			S	<=0.5			S	<=0.125			S	<=0.5					S	<=4	S	4											S	<=0.25	S	<=1			R	128	S
1693	LTCH	Proteus mirabilis	R	>16			R	>32	S	<=1			S	4			R	>2			R	4					R	8	R	>16											S	<=0.25	S	<=1			R	128	I
1736	Community	Proteus mirabilis	R	>16			S	<=4	S	<=1			S	<=0.5			R	>2			S	<=0.5					I	16	S	16											S	<=0.25	S	<=1			R	64	S
1764	Community	Proteus mirabilis	S	<=4			S	8	S	<=1			S	<=0.5			R	>2			S	<=0.5					S	<=4	S	4											S	<=0.25	S	<=1			R	128	S
2161	Community	Proteus mirabilis	R	>16			R	>32	S	<=1			I	8			R	>2			R	>4					R	16	R	>16											S	<=0.25	S	<=1			R	64	I
2229	Community	Proteus mirabilis	R	>16			S	8	S	<=1			S	<=0.5			R	>2			R	>4					R	>16	R	>16											S	<=0.25	R	>16			R	64	S
2816	Community	Proteus mirabilis	S	<=4			S	8	S	<=1			S	<=0.5			S	<=0.125			S	<=0.5					S	<=4	S	4											S	<=0.25	S	<=1			R	64	S
3030	Community	Proteus mirabilis	S	<=4			S	<=4	S	<=1			S	<=0.5			S	<=0.125			S	<=0.5					S	<=4	S	4											S	<=0.25	S	<=1			R	64	S
3154	Community	Proteus mirabilis	S	<=4			S	8	S	<=1			S	<=0.5			S	<=0.125			S	<=0.5					S	<=4	S	4											S	<=0.25	S	<=1			R	128	S
3208	Community	Proteus mirabilis	R	>16			S	8	S	<=1			S	1			R	>2			R	>4					R	>16	R	>16											S	<=0.25	R	>16			R	64	S
3265	Community	Proteus mirabilis	S	<=4			S	16	S	<=1			S	<=0.5			I	0.5			S	<=0.5					S	<=4	S	4											S	<=0.25	S	<=1			R	64	S
3346	LTCH	Proteus mirabilis	R	>16			S	<=4	R	>16			R	16			R	>2			R	>4					R	>16	R	>16											S	<=0.25	R	>16			R	>128	S
4523	Community	Proteus mirabilis	R	>16			S	<=4	S	<=1			S	<=0.5			R	>2			S	1					S	<=4	S	8											S	<=0.25	S	<=1			R	128	S
4691	Community	Proteus mirabilis	S	<=4			S	16	S	<=1			S	<=0.5			S	0.25			S	<=0.5					S	<=4	S	4											S	<=0.25	S	<=1			R	128	S
4929	Community	Proteus mirabilis	R	>16			S	8	S	<=1			S	<=0.5			S	<=0.125			S	<=0.5					S	<=4	S	<=2											S	0.5	I	8			R	128	S
5239	Community	Proteus mirabilis	R	>16			S	8	S	<=1			S	<=0.5			R	>2			R	>4					R	>16	R	>16											S	<=0.25	R	>16			R	64	S
5366	Community	Proteus mirabilis	R	>16			I	32	R	16			R	>16			R	>2			R	>4					R	>16	R	>16											S	<=0.25	R	16			R	64	S
5460	Community	Proteus mirabilis	S	<=4			S	8	S	<=1			S	<=0.5			S	0.25			S	<=0.5					S	<=4	S	4											S	<=0.25	S	<=1			R	128	S
5568	Community	Proteus mirabilis	S	<=4			S	8	S	<=1			S	<=0.5			S	<=0.125			S	<=0.5					S	<=4	S	4											S	<=0.25	S	<=1			R	128	S
5806	Community	Proteus mirabilis	R	>16			S	8	S	<=1			S	<=0.5			R	>2			S	<=0.5					S	<=4	S	8											S	<=0.25	S	<=1			R	128	S
5806	Community	Proteus mirabilis	R	>16			S	8	S	<=1			S	<=0.5			R	>2			S	<=0.5					S	<=4	I	16											S	<=0.25	S	<=1			R	128	S
6477	Community	Proteus mirabilis	R	>16			S	<=4	S	4			S	<=0.5			S	<=0.125			R	>4					R	>16	R	>16											S	<=0.25	S	<=1			R	128	S
6488	Community	Proteus mirabilis	R	>16			S	8	R	>16			R	>16			R	>2			R	>4					R	>16	R	>16											S	<=0.25	R	>16			R	128	S
6585	LTCH	Proteus mirabilis	R	>16			R	>32	S	<=1			S	4			R	>2			I	2					S	8	R	>16											S	<=0.25	S	<=1			R	128	I
6833	Community	Proteus mirabilis	R	>16			I	8	R	>16			R	>16			R	>2			R	>4					R	>16													S	<=0.25	R	>16			R	128	S
6888	Community	Proteus mirabilis	R	>16			I	8	S	<=1			S	<=0.5			R	>2			S	<=0.5					R	>16													S	0.5	S	<=1			R	128	S
7046	Community	Proteus mirabilis	R	>16			R	>32	R	>16			R	>16			R	>2			R	>4					R	>16													S	<=0.25	R	>16			R	128	S
7315	Community	Proteus mirabilis	R	>16			R	>32	R	>16			R	>16			R	>2			R	>4					R	>16													S	<=0.25	R	16			R	128	S
7457	Community	Proteus mirabilis	R	>16			I	8	R	>16			R	>16			R	>2			R	>4					R	>16													S	<=0.25	R	>16			R	128	S
7750	LTCH	Proteus mirabilis	R	>16			I	8	S	2			I	8			R	>2			R	>4					R	>16													S	<=0.25	R	>16			R	128	S
7825	LTCH	Proteus mirabilis	R	>16	S	<=4/2	R	>32	R	>8			R	>16			R	>2			R	>4	S	<=1/4			R	>16			S	<=0.25/4									S	<=0.25	R	>16			R	>128	S
7847	Community	Proteus mirabilis	S	<=4	S	<=4/2	S	<=4	S	<=2			S	<=0.5			S	0.25			S	<=0.5	S	<=1/4			S	<=4			S	<=0.25/4									S	<=0.25	S	<=1			R	128	S
8241	Community	Proteus mirabilis	R	>16	S	8/4	I	8	R	>8			R	>16			R	>2			R	>4	S	2/4			R	>16			S	0.5/4									S	<=0.25	R	>16			R	128	S
8784	Community	Proteus mirabilis	R	>16	I	8/16	R	>32	S	<=2			S	<=0.5			R	>2			R	>4	S	<=1/4			R	>16			S	<=0.25/4									S	<=0.25	R	16			R	128	I
9132	Community	Proteus mirabilis	S	<=4	S	<=4/2	S	<=4	S	<=2			S	<=0.5			R	2			S	<=0.5	S	<=1/4			S	<=4			S	<=0.25/4									S	<=0.25	S	<=1			R	64	S
9396	LTCH	Proteus mirabilis	R	>16	S	<=4/2	R	>32	R	>8			R	>16			R	>2			R	>4	S	<=1/4			R	>16			S	<=0.25/4									S	<=0.25	I	4			R	64	S
10180	Community	Proteus mirabilis	R	>16	S	8/4	I	8	S	<=2			S	<=0.5			R	>2			S	<=0.5	S	<=1/4			S	<=4			S	<=0.25/4									S	<=0.25	S	<=1			R	64	S
10347	Community	Proteus mirabilis	S	<=4	S	<=4/2	I	8	S	<=2			S	<=0.5			I	0.5			S	<=0.5	S	<=1/4			S	<=4			S	<=0.25/4									S	<=0.25	S	<=1			R	128	S
10565	Community	Proteus mirabilis	S	<=4	S	<=4/2	S	<=4	S	<=2			S	<=0.5			R	>2			S	<=0.5	S	<=1/4			S	<=4			S	<=0.25/4									S	<=0.25	S	<=1			R	64	S
10654	Community	Proteus mirabilis	S	<=4	S	<=4/2	I	8	S	<=2			S	<=0.5			S	<=0.125			S	<=0.5	S	<=1/4			S	<=4			S	<=0.25/4									S	<=0.25	S	<=1			R	128	S
11151	Community	Proteus mirabilis	R	>16	S	8/4	R	16	R	>8			R	>16			R	>2			R	>4	S	<=1/4			R	>16			S	0.5/4									S	<=0.25	R	>16			R	128	S
11287	Community	Proteus mirabilis	S	<=4	S	<=4/2	I	8	S	<=2			S	<=0.5			S	<=0.125			S	<=0.5	S	<=1/4			S	<=4			S	<=0.25/4									S	<=0.25	S	<=1			R	128	S
11517	Community	Proteus mirabilis	S	<=4	S	<=4/2	I	8	S	<=2			S	<=0.5			S	0.25			S	<=0.5	S	<=1/4			S	<=4			S	<=0.25/4									S	<=0.25	S	<=1			R	128	S
12259	Community	Proteus mirabilis	R	>16	S	8/4	R	16	R	>8			R	>16			R	>2			R	4	S	<=1/4			R	>16			S	<=0.25/4									S	<=0.25	R	16			R	128	S
12333	Community	Proteus mirabilis	R	>16	S	8/4	I	8	S	<=2			S	<=0.5			R	>2			S	<=0.5	S	<=1/4			S	<=4			S	<=0.25/4									S	<=0.25	S	<=1			R	64	S
12377	Community	Proteus mirabilis	R	>16	S	<=4/2	I	8	R	>8			I	8			S	<=0.125			R	>4	S	<=1/4			R	>16			S	<=0.25/4									S	<=0.25	R	>16			R	128	S
12549	Community	Proteus mirabilis	R	>16	S	<=4/2	S	<=4	S	<=2			S	<=0.5			R	>2			S	<=0.5	S	<=1/4			S	<=4			S	<=0.25/4									S	<=0.25	S	<=1			R	128	S
12948	Community	Proteus mirabilis	R	>16	S	8/4	R	16	R	>8			R	>16			R	>2			R	>4	S	<=1/4			R	>16			S	<=0.25/4									S	<=0.25	R	>16			R	128	S
13035	Community	Proteus mirabilis	S	<=4	S	<=4/2	I	8	S	<=2			S	<=0.5			S	<=0.125			S	<=0.5	S	<=1/4			S	<=4			S	<=0.25/4									S	<=0.25	S	<=1			R	128	S
13545	Community	Proteus mirabilis	S	<=4	S	<=4/2	I	8	S	<=2			S	<=0.5			S	<=0.125			S	<=0.5	S	<=1/4			S	<=4			S	<=0.25/4									S	<=0.25	S	<=1			R	128	S
13754	LTCH	Proteus mirabilis	R	>16	I	8/16	I	8	S	<=2			S	<=0.5			R	>2			R	>4	S	<=1/4			R	>16			S	<=0.25/4									S	<=0.25	R	>16			R	64	S
13934	Community	Proteus mirabilis	R	>16	S	<=4/2	I	8	S	<=2			S	<=0.5			R	>2			R	>4	S	<=1/4			R	>16			S	<=0.25/4									S	<=0.25	I	4			R	128	S
13976	LTCH	Proteus mirabilis	R	>16	S	<=4/2	R	>32	R	>8			R	>16			R	>2			R	>4	S	<=1/4			R	>16			S	<=0.25/4									S	<=0.25	R	>16			R	64	S
14558	Community	Proteus mirabilis	R	>16	S	<=4/2	R	>32	R	>8			R	>16			R	>2			R	>4	S	<=1/4			R	>16			S	<=0.25/4									S	<=0.25	R	>16			R	64	S
14851	Community	Proteus mirabilis	R	>16	S	<=4/2	S	<=4	S	<=2			S	<=0.5			S	0.25			S	<=0.5	S	<=1/4			S	<=4			S	<=0.25/4									S	<=0.25	S	<=1			R	128	S
15088	LTCH	Proteus mirabilis	R	>16	S	<=4/2	R	>32	I	8			R	>16			R	>2			I	2	S	<=1/4			R	>16			S	0.5/4									S	<=0.25	I	4			R	64	S
15694	Community	Proteus mirabilis	S	<=4	S	<=4/2	S	<=4	S	<=2			S	<=0.5			S	<=0.125			S	<=0.5	S	<=1/4			S	<=4			S	<=0.25/4									S	<=0.25	S	<=1			R	128	S
15827	LTCH	Proteus mirabilis	R	>16	I	8/16	R	>32	R	>8			R	>16			R	>2			R	>4	R	>8/4			R	>16			S	1/4									S	<=0.25	R	>16			R	128	I
15945	Community	Proteus mirabilis	S	<=4	S	<=4/2	S	<=4	S	<=2			S	<=0.5			S	<=0.125			S	<=0.5	S	<=1/4			S	<=4			S	<=0.25/4									S	<=0.25	S	<=1			R	128	S
16055	Community	Proteus mirabilis	S	<=4	S	<=4/2	S	<=4	S	<=2			S	<=0.5			S	<=0.125			S	<=0.5	S	<=1/4			S	<=4			S	<=0.25/4									S	<=0.25	S	<=1			R	128	S
101	Community	Pseudomonas aeruginosa					I	32	I	16			S	8			R	>2																									S	8
2221	Community	Pseudomonas aeruginosa					S	<=4	S	8			S	4			S	<=0.125		<=1																							S	2
2432	Community	Pseudomonas aeruginosa					S	<=4	S	8			S	4			S	0.25		<=1																							S	2
2691	LTCH	Pseudomonas aeruginosa					R	>32	S	4			R	>16			R	>2		<=1																							R	>16
3753	Community	Pseudomonas aeruginosa					S	<=4	R	>16			I	16			I	1		<=1																							R	16
3998	Community	Pseudomonas aeruginosa					S	<=4	I	16			S	4			S	0.25		<=1																							S	8
4062	Community	Pseudomonas aeruginosa					S	<=4	I	16			S	4			R	>2		<=1																							S	8
4078	Community	Pseudomonas aeruginosa					S	<=4	I	16			S	8			S	0.25		<=1																							S	4
4466	Community	Pseudomonas aeruginosa					S	<=4	S	8			S	4			S	<=0.125		<=1																							S	4
4960	Community	Pseudomonas aeruginosa					S	<=4	S	8			S	4			R	2		<=1																							S	2
4968	Community	Pseudomonas aeruginosa					S	8	R	>16			R	>16			R	>2		<=1																							R	>16
5276	LTCH	Pseudomonas aeruginosa					R	>32	I	16			R	>16			R	>2		<=1																							R	>16
5475	Community	Pseudomonas aeruginosa					S	<=4	S	8			S	8			S	<=0.125		<=1																							S	4
5681	Community	Pseudomonas aeruginosa					S		I				S				S																										S
5746	Community	Pseudomonas aeruginosa					S	<=4	S	8			S	4			S	<=0.125		<=1																							S	4
6585	LTCH	Pseudomonas aeruginosa					R	>32	R	>16			R	>16			R	>2		<=1																							R	>16
7217	Community	Pseudomonas aeruginosa					S	<=4	S	8			S	4			S	<=0.125		<=1																							S	4
7645	Community	Pseudomonas aeruginosa					S	<=4	S	8			S	2			S	<=0.125		<=1																							S	4
7819	Community	Pseudomonas aeruginosa					S	<=4	R	>8			R	>16			R	>2		<=1			S	<=1/4							S	2/4											S	8
7825	LTCH	Pseudomonas aeruginosa					R	>32	R	>8			R	>16			R	>2		<=1			R	>8/4							R	>8/4											R	>16
7870	Community	Pseudomonas aeruginosa					S	<=4	S	4			S	2			R	>2		<=1			S	<=1/4							S	2/4											S	4
8553	Community	Pseudomonas aeruginosa					S	8	S	4			S	2			S	0.25		<=1			S	<=1/4							S	2/4											S	4
8640	Community	Pseudomonas aeruginosa					R	>32	R	>8			R	>16			R	>2		<=1			R	>8/4							R	>8/4											R	>16
8921	LTCH	Pseudomonas aeruginosa					R	>32	R	>8			R	>16			R	>2		<=1			R	>8/4							R	>8/4											R	>16
9207	Community	Pseudomonas aeruginosa					S	<=4	S	8			S	4			S	0.25		<=1			S	<=1/4							S	2/4											S	4
9396	LTCH	Pseudomonas aeruginosa					R	>32	R	>8			R	>16			R	>2		<=1			R	>8/4							R	>8/4											R	>16
9443	LTCH	Pseudomonas aeruginosa					S	<=4	R	>8			S	4			R	>2		<=1			S	2/4							S	4/4											I	16
9516	Community	Pseudomonas aeruginosa					S	<=4	S	4			S	2			I	1		<=1			S	<=1/4							S	2/4											S	2
10135	LTCH	Pseudomonas aeruginosa					R	>32	R	>8			R	>16			R	>2		<=1			R	>8/4							R	>8/4											R	>16
10398	LTCH	Pseudomonas aeruginosa					S	<=4	S	<=2			R	>16			R	>2		<=1			R	>8/4							R	>8/4											R	>16
10428	LTCH	Pseudomonas aeruginosa					S	<=4	S	8			S	2			R	>2		<=1			S	<=1/4							S	2/4											R	>16
10917	LTCH	Pseudomonas aeruginosa					S	<=4	R	>8			S	4			R	>2		<=1			S	<=1/4							S	4/4											S	8
10928	Community	Pseudomonas aeruginosa					S	8	S	8			S	4			S	0.25		<=1			S	<=1/4							S	4/4											I	16
11018	Community	Pseudomonas aeruginosa					S	<=4	S	8			S	2			S	<=0.125		<=1			S	2/4							S	2/4											S	4
11771	Community	Pseudomonas aeruginosa					S	<=4	S	8			S	2			S	0.25		<=1			S	<=1/4							S	2/4											S	2
12313	Community	Pseudomonas aeruginosa					S	<=4	S	8			S	2			S	<=0.125		<=1			S	<=1/4							S	2/4											S	4
12719	Community	Pseudomonas aeruginosa					S	<=4	S	8			S	1			I	1		2			S	<=1/4							S	2/4											S	8
12823	Community	Pseudomonas aeruginosa					R	>32	S	4			R	>16			R	>2		<=1			R	>8/4							R	>8/4											R	>16
12849	LTCH	Pseudomonas aeruginosa					R	>32	S	<=2			R	>16			S	0.5		<=1			R	>8/4							R	>8/4											R	>16
12876	Community	Pseudomonas aeruginosa					S	<=4	S	4			S	4			R	>2		<=1			S	<=1/4							S	4/4											S	8
12972	LTCH	Pseudomonas aeruginosa					S	<=4	S	8			S	2			S	0.25		<=1			S	<=1/4							S	2/4											S	4
13049	LTCH	Pseudomonas aeruginosa					R	>32	R	>8			R	>16			R	>2		<=1			R	>8/4							R	>8/4											R	>16
13087	LTCH	Pseudomonas aeruginosa					S	<=4	S	8			S	2			S	0.25		<=1			S	<=1/4							S	2/4											S	2
13114	LTCH	Pseudomonas aeruginosa					S	<=4	R	>8			S	4			R	>2		<=1			S	<=1/4							S	4/4											I	16
14494	LTCH	Pseudomonas aeruginosa					S	<=4	S	8			S	4			S	0.25		<=1			S	<=1/4							S	2/4											S	4
14528	Community	Pseudomonas aeruginosa					S	<=4	S	8			S	4			R	>2		<=1			S	<=1/4							S	4/4											S	8
14546	LTCH	Pseudomonas aeruginosa					R	>32	R	>8			R	>16			R	>2		<=1			R	>8/4							R	>8/4											R	>16
14567	Community	Pseudomonas aeruginosa					S	<=4	S	<=2			S	<=0.5			S	<=0.125		<=1			S	<=1/4							S	0.5/4											S	<=1
14992	LTCH	Pseudomonas aeruginosa					S	<=4	R	>8			S	8			S	0.25		<=1			S	<=1/4							S	4/4											S	8
15014	Community	Pseudomonas aeruginosa					S	<=4	S	4			S	2			S	<=0.125		<=1			S	<=1/4							S	2/4											S	2
15204	Community	Pseudomonas aeruginosa					S	<=4	R	>8			S	4			R	>2		<=1			S	<=1/4							S	4/4											S	8
15295	Community	Pseudomonas aeruginosa					S	<=4	S	4			S	2			S	<=0.125		<=1			S	<=1/4							S	2/4											S	4
15557	Community	Pseudomonas aeruginosa					S	<=4	R	>8			R	>16			S	0.5		<=1			S	<=1/4							S	4/4											I	16
15827	LTCH	Pseudomonas aeruginosa					S	<=4	S	4			S	4			I	1		<=1			S	<=1/4							S	2/4											S	4
15854	LTCH	Pseudomonas aeruginosa					R	>32	R	>8			R	>16			R	>2		<=1			R	>8/4							R	>8/4											R	>16
15949	Community	Pseudomonas aeruginosa					S	16	S	8			S	8			S	<=0.125		<=1			S	<=1/4							S	2/4											S	4
[truncated: 44 more columns]
